# Supplementary material for: Targeting JNK-interacting protein 1 (JIP1) sensitises osteosarcoma to doxorubicin
Source: Oncotarget. 2012 Sep 28;3(10):1169–81. doi: 10.18632/oncotarget.600 (PMC3717953; doi:10.18632/oncotarget.600)
Supplement: Supplementary file 2 [file oncotarget-03-1169-s002.xls]

## Sheet: Blad1
Targeting JNK-interacting protein 1 (JIP1) sensitises osteosarcoma to doxorubicin - Posthuma De Boer et al
Supplementary Table S1: Normalised screen data
List of robust z-scores calculated after data normalisation for plate effects.
		z-scores
Accession		screen 1		screen 2		screen 3
Number	Gene ID	treated	untreated	treated	untreated	treated	untreated
NM_014911	AAK1	-0.68	-1.61	-0.5	0.16	0.00	-0.49
XM_927215	AATK	0.19	-0.14	0.58	0.34	0.25	0.48
NM_005157	ABL1	0.61	1.01	-0.65	0.17	0.02	-0.63
NM_005158	ABL2	-0.09	0.49	-0.02	-0.26	-0.54	-1.32
NM_001105	ACVR1	-1.24	-0.83	-1.75	-1.32	-1.21	-1.81
NM_020328	ACVR1B	0.54	1.47	0.37	0.63	0.7	1.31
NM_145259	ACVR1C	0.34	1.81	0.43	0.44	0.5	0.56
NM_001616	ACVR2	-0.35	0.37	0.06	-0.58	0.07	0.1
NM_001106	ACVR2B	-0.93	-0.84	-0.13	0.56	-0.7	-1.1
NM_000020	ACVRL1	-1.13	-1.53	-1.72	-0.57	0.96	1.64
NM_020421	ADCK1	-0.31	1.05	-0.17	0.78	0.34	0.62
NM_052853	ADCK2	-0.78	0.26	-0.37	0.07	-0.32	0.05
NM_024876	ADCK4	1.04	1.05	0.72	0.72	0.33	1.18
NM_174922	ADCK5	0.65	1.64	0.35	1.07	0.68	0.08
NM_006721	ADK	-0.12	0.54	-1.01	-0.5	0.72	1.46
NM_031284	ADP-GK	-0.28	1.28	-0.74	-0.4	0.21	0.84
NM_033304	ADRA1A	-0.1	-0.11	-0.46	0.14	1.28	1.61
NM_000679	ADRA1B	-1.32	-1.85	-3.01	-2.49	-3.7	-3.6
NM_000024	ADRB2	-0.36	0.14	-0.12	-0.08	-0.29	-0.84
NM_001619	ADRBK1	-0.11	0.23	0.16	-0.12	0.04	0.11
NM_005160	ADRBK2	-1.11	-1.04	-2.26	-0.71	0.92	0.78
NM_018046	VG5Q	0.35	-0.67	-1.21	-0.32	-0.05	0.94
NM_000476	AK1	0.76	1.66	0.36	0.05	0.65	0.75
NM_001625	AK2	0.56	1.29	0.65	0	0.56	1.38
NM_013410	AK3	0.20	2.02	0.35	-0.17	0.13	0.29
NM_016282	AK3L1	0.11	1.4	0.78	0.76	0.03	0.4
NM_174858	AK5	-1.06	-0.89	-0.77	-0.65	-2.48	-2.92
NM_152327	AK7	0.47	1.47	0.47	0.65	1.15	1.45
NM_001014431	AKT1	-1.75	-1.47	-2.04	-0.74	-0.28	0.03
NM_001626	AKT2	-0.19	0.14	-0.91	0.19	0.5	0.48
NM_181690	AKT3	0.69	1.41	0.53	0.43	1.44	1.66
NM_001017423	PYCS	-1.11	-0.39	-0.67	-0.49	-1.06	-1.46
NM_004304	ALK	0.79	2.00	0.43	0.34	0.76	0.65
NM_025144	LAK	-0.07	0.39	0.33	-0.27	-0.1	0.24
NM_052947	HAK	0.77	1.42	0.42	1.22	-1.46	-0.51
NM_020778	MIDORI	-1.56	-0.93	-0.62	-0.26	-2.77	-3.18
NM_018571	ALS2CR2	-0.38	0.08	0.1	0.59	1.76	0.58
NM_139158	ALS2CR7	-3.18	-3.4	-2.6	-2	-1.23	-0.46
NM_020547	AMHR2	1.08	1.05	-0.35	0.51	0.13	0.16
NM_178510	ANKK1	-0.25	-0.97	-2.08	-1.67	0.63	-0.5
NM_005876	APEG1	0.15	-1.61	-0.77	-0.2	1.25	0.73
NM_001654	ARAF1	-0.81	-1.04	-0.86	-0.64	-0.46	-0.69
NM_138292	ATM	1.29	1.67	0.57	0.48	1.11	0.91
NM_001184	ATR	-2.12	-1.38	-2.8	-2.11	-1.07	-1.26
NM_004217	AURKB	-3.76	-3.34	-4.58	-3.75	-3.67	-3.53
NM_001015879	AURKC	0.18	1.25	1.1	0.83	0.59	1.03
NM_000706	AVPR1A	-2.07	-0.2	-0.65	-0.43	-0.97	-1.34
NM_000707	AVPR1B	-3.07	-2.24	-2.93	-2.6	-0.82	0.1
NM_001699	AXL	0.25	-0.11	-0.23	0.6	0.36	-0.59
NM_001700	AZU1	0.07	0.85	-0.18	0.29	-0.74	-0.32
NM_005881	BCKDK	-0.32	-1.51	-0.45	0.25	0.34	-0.45
NM_021574	BCR	0.88	1.77	0.71	0.83	-0.66	-0.86
NM_001715	BLK	-1.32	-0.83	-0.73	-1.83	0.22	0.29
NM_017593	BMP2K	0.74	1.16	0.72	0.66	0.78	0.82
NM_004329	BMPR1A	-0.06	-0.35	0.02	-0.1	-0.98	0.4
NM_001203	BMPR1B	0.63	0.03	0.74	0.57	-0.73	-0.28
NM_001204	BMPR2	0.21	-0.46	0.17	0.61	-0.55	-0.76
NM_001721	BMX	-1.09	-1.07	-0.92	-0.69	0.5	0.9
NM_004333	BRAF	1.08	0.4	-0.21	0.55	-1.81	-2.47
NM_005104	BRD2	-0.58	0.96	0.4	0.38	0	-0.93
NM_007371	BRD3	0.27	0.33	0.53	0.31	0.26	0
NM_014299	BRD4	-1.55	-0.53	-1.06	-1.01	-3.07	-2.78
NM_001726	BRDT	0.94	2.04	-0.06	0.63	-0.77	-0.5
NM_032430	KIAA1811	0.9	1.22	0.82	1.18	0.6	0.35
NM_003957	STK29	-0.26	-0.34	-0.07	-0.71	-0.06	0.1
NM_000061	BTK	0.83	0.85	0.71	1.14	0.01	-0.64
NM_004336	BUB1	-5.58	-4.94	-5.04	-4.69	-4.2	-4.09
NM_001211	BUB1B	-4.08	-4.11	-4.75	-4.43	-2.07	-1.69
NM_145025	C6ORF199	-2.44	-2.37	-1.43	-2.12	-0.84	-2.54
NM_153710	C9ORF96	0.11	0.07	-1.91	-0.62	-0.87	-0.36
NM_152572	C9ORF98	0.23	0.15	0.51	-0.1	-0.17	-1.31
NM_006888	CALM1	1.33	2.15	0.69	0.93	0.36	0.58
NM_001743	CALM2	-0.98	-0.05	-0.27	-1.68	-0.58	-0.35
NM_005184	CALM3	0.39	0.62	0.14	0.85	-0.38	-0.61
NM_003656	CAMK1	-2.27	-0.73	-1.44	-1.37	-0.83	-0.25
NM_020397	CAMK1D	-0.13	0.3	0.55	0.63	0.57	0.02
NM_020439	CAMK1G	-0.6	-0.13	-0.6	-0.1	0.18	0
NM_171825	CAMK2A	-1.88	-2.4	-2.53	-2.12	-2.42	-3.2
NM_172084	CAMK2B	-0.91	0.07	-0.71	-0.7	-0.88	-0.63
NM_001221	CAMK2D	0.84	0.94	-0.63	0.33	-1.21	-1.84
NM_001222	CAMK2G	0.78	0.64	0.97	1.3	0.26	1.35
NM_001744	CAMK4	-0.57	0.12	0.46	0.78	1.69	1.72
NM_172207	CAMKK1	-1.69	-1.45	-1.12	-0.39	-0.11	0.32
NM_172215	CAMKK2	0.36	0.68	1.14	1.52	0.64	0.16
NM_024046	MGC8407	-0.1	0.61	0.17	0.86	-0.74	-0.49
NM_013276	CARKL	-0.31	0.17	0.54	0.81	0.88	0.43
NM_003688	CASK	-1.3	0.21	-0.35	-0.33	1.98	1.24
NM_002982	CCL2	0.18	0.35	0.37	0.78	-1.31	-0.64
NM_002984	CCL4	-3.94	-3.43	-3.27	-2.5	-1.11	-0.82
NM_012119	CCRK	0.49	1.15	0.63	1.41	0.31	0.24
NM_030911	CDADC1	0.54	0.55	0.57	1.03	0.58	0.87
NM_033379	CDC2	-3.01	-2.19	-2	-1.07	-1.84	-2.14
NM_033487	CDC2L1	-5.11	-4.92	-4.55	-4.08	-2.4	-2.15
NM_033534	CDC2L2	-5.22	-6.28	-4.68	-4.26	-3.53	-3.2
NM_031267	CDC2L5	-0.48	0.78	-0.1	0.16	0.46	0.88
NM_015076	CD(K)11	0.13	0.96	0.78	1.39	0.03	-0.79
NM_014826	CDC42BPA	-1.76	-0.18	-0.42	-0.04	-0.78	-0.34
NM_006035	CDC42BPB	-0.24	0.28	0.63	0.06	0.4	1.08
NM_017525	HSMDPKIN	0.98	1.25	1.28	1.93	1.75	1.06
NM_003503	CDC7	-0.32	0.23	0.69	0.81	0.25	0.86
NM_052987	CD(K)10	-2.45	-1.19	-0.89	-0.31	-0.16	-0.25
NM_052827	CDK2	0.2	0	-0.26	-0.25	-0.06	-0.18
NM_001258	CDK3	-0.5	0.16	-0.03	0.55	-0.17	-1.11
NM_000075	CDK4	-0.53	-0.13	-0.14	0.49	1.63	0.37
NM_004935	CDK5	-0.03	0.44	0.56	0.89	0.77	1.04
NM_003885	CDK5R1	-1.83	-1.56	-0.71	0.03	0.76	0.91
NM_003936	CDK5R2	-0.02	0.72	0.79	1.53	0.16	0.01
NM_001259	CDK6	-0.74	-0.49	-0.58	-1.9	-0.88	-0.51
NM_001799	CDK7	0.84	0.96	1.11	1.3	0.96	0.54
NM_001260	CDK8	0.36	0.62	0.57	0.6	0.11	0.43
NM_001261	CDK9	-1.74	-0.79	-1.01	0.53	-1.56	-2.35
NM_004196	CDKL1	-1.8	-0.54	-0.26	0.87	-0.86	-0.73
NM_003948	CDKL2	0.1	0.36	0.46	1.79	-0.41	-0.05
NM_016508	CDKL3	-1.04	-0.8	-1.16	-0.31	0.26	0.28
NM_001009565	CDKL4	0.37	1.1	0.82	1.3	1.04	0.98
NM_001037343	CDKL5	-0.25	0.53	0.42	0.95	-0.24	-0.23
NM_000389	CDKN1A	-1.24	-0.37	-1.18	-0.37	-0.46	-0.42
NM_004064	CDKN1B	-0.45	-0.58	-0.32	0.66	1.03	1.03
NM_000076	CDKN1C	-1.85	-0.77	-1.81	0.29	-1.32	-0.53
NM_004936	CDKN2B	-1.22	0.29	-0.13	0.12	-0.12	-0.56
NM_078626	CDKN2C	0.29	0.45	0.62	1.17	1.92	1.79
NM_079421	CDKN2D	0.19	0.67	0.71	1.62	-0.37	-0.32
NM_005192	CDKN3	0.36	0.63	0.89	1.24	-2.25	-2.39
NM_182661	CERK	0.37	0.7	1.11	1.31	0.89	0.91
NM_001274	CHEK1	-6.77	-7.54	-6.3	-4.6	-3.81	-4.12
NM_145862	CHEK2	0.04	-0.71	0.58	0.89	0.07	-0.44
NM_212469	CHKA	-2.24	-1.18	-2.88	-1.27	-0.3	0.27
NM_005198	CHKB	0.42	0.09	0.87	0.5	-0.34	-0.08
NM_000738	CHRM1	-1.15	-0.38	-0.95	-0.17	0.4	0.52
NM_001278	CHUK	0.15	0.35	0.85	1.24	0.36	0.09
NM_032630	CINP	-1.05	-1.33	0.09	0	-0.67	-0.96
NM_007174	CIT	-1.45	-1.23	-0.16	0.09	-0.06	0.77
NM_001823	CKB	-0.65	-0.11	0.77	0.81	0.23	0.48
NM_001824	CKM	-2.3	-1.81	-1.83	-0.86	0.15	-0.01
NM_020990	CKMT1B	-0.24	0.37	0.19	1.4	0.14	-0.14
NM_001825	CKMT2	-1.53	-0.42	-0.44	1.04	1.17	0.51
NM_001826	CKS1B	0.5	0.8	0.54	1.1	-0.1	-0.02
NM_001827	CKS2	-1.7	-0.5	-0.25	-0.41	-0.48	0.09
NM_001024646	CLK1	-1.27	-0.71	-0.22	0.37	0.11	1
NM_001291	CLK2	-2.42	-2.09	-1.34	-0.09	-0.03	1.06
NM_001292	CLK3	0.49	0.73	1	1.36	0.2	0.06
NM_020666	CLK4	0.6	0.09	1.09	1.26	0.73	0.14
NM_012474	UMP-CMPK	-1.75	-0.81	-1.17	-1.03	-0.82	-0.52
NM_006314	CNKSR1	0.2	0.47	0.81	1.41	-0.3	0.51
NM_025233	COASY	-0.98	-1.99	-0.64	-0.93	0.65	0.2
NM_031361	COL4A3BP	0.4	0.4	1.4	1.4	-0.09	-0.35
NM_012071	COMMD3	-1.31	-1.45	-0.49	0.38	-1.87	-1.9
NM_003909	CPNE3	-0.06	0.82	0.03	0.39	0.41	-0.34
NM_016441	CRIM1	-0.93	-0.94	-1.17	-0.36	-0.59	-0.42
NM_005207	CRKL	-0.86	-0.23	-0.17	0.32	-0.32	-0.83
NM_016507	CRK7	-1.86	-1.99	-0.88	-0.69	-0.54	-1.13
NM_005211	CSF1R	-0.93	-1.05	-0.93	0.28	1.05	-0.3
NM_004383	CSK	0.05	0.41	0.88	0.65	-0.71	-0.28
NM_001892	CSNK1A1	-0.07	0.4	0.64	0.87	-0.13	0.05
NM_145203	CSNK1A1L	-1.3	-0.8	-0.11	-0.56	0.67	0.87
NM_001893	CSNK1D	-0.99	0.31	0.86	0.78	-0.2	-0.11
NM_001894	CSNK1E	-2.75	-2.88	-2.65	-2.29	-0.13	-0.82
NM_022048	CSNK1G1	-0.7	-0.35	-0.54	0.5	0.12	-0.87
NM_001319	CSNK1G2	-1.95	-0.44	-0.42	0.53	0.43	0.85
NM_001031812	CSNK1G3	-1.01	0	-0.26	-0.18	0.57	0.9
NM_177560	CSNK2A1	-2.89	-2.83	-2.73	-2.44	0.85	1.18
NM_001896	CSNK2A2	0.94	0.47	0.19	0.11	0.48	1.16
NM_001320	CSNK2B	0.3	0.1	0.52	0.01	0.3	-0.82
NM_015533	DKFZP586B1621	0.65	0.69	0.85	0.77	1.4	0.9
NM_004938	DAPK1	-0.78	-1.42	-1.21	-1.58	-0.87	-0.03
NM_014326	DAPK2	0.58	0.85	0.55	1.07	0.19	0.51
NM_001348	DAPK3	0.05	-0.49	-0.52	-1.02	-0.78	-1.49
NM_004734	DCAMKL1	-2.16	-2.21	-2.28	-1.86	-1.38	-0.69
NM_152619	MGC45428	-0.85	-0.17	-1.72	-0.82	0.24	0.62
XM_047355	KIAA1765	0.28	0.28	-0.29	-0.37	-0.15	-0.41
NM_000788	DCK	0.11	0.18	-0.51	-0.21	-0.38	0.36
NM_013994	DDR1	0.5	0.35	0.4	0.51	0.99	0.1
NM_006182	DDR2	-0.16	0.43	-0.21	0.09	-1.06	-1.89
NM_201554	DGKA	-1.41	-1.88	-1.09	-1.38	0.21	0.25
NM_145695	DGKB	0.92	0.09	0.4	0.52	-1.74	-1.72
NM_003648	DGKD	0.04	0.36	-0.01	-0.02	0.69	0.54
NM_003647	DGKE	1.01	0.43	0.34	0.88	0.99	0.9
NM_001346	DGKG	0.2	0.62	0.03	-0.11	1.08	0.73
NM_152910	DGKH	-2.09	-3.06	-2.05	-0.92	-2.18	-2.31
NM_004717	DGKI	0.63	0.02	0.27	-0.22	-0.72	-0.19
NM_001347	DGKQ	-0.65	-1.3	-1.74	-1.21	-0.23	-0.67
NM_201533	DGKZ	0.4	-0.37	-0.48	-0.35	0.64	0.53
NM_001929	DGUOK	-0.37	-1.27	-0.91	-0.74	-0.43	-0.3
XM_291277	DKFZP761P0423	1.12	0.55	0.76	0.87	-0.7	-0.9
NM_004087	DLG1	0.41	0.4	0.4	-0.35	0.39	-0.02
NM_001364	DLG2	0.14	-0.43	0.58	-0.06	0.19	0.42
NM_021120	DLG3	0.34	-0.07	0.78	0.02	0.7	0.25
NM_001365	DLG4	0.41	-0.06	0.06	-0.26	1.21	0.66
NM_004409	DMPK	-2.2	-0.81	-0.45	-1.25	-3.11	-3.25
NM_006260	DNAJC3	0.37	-0.57	-0.26	0.07	0.31	0.6
NM_001381	DOK1	-2.68	-1.32	-2.25	-1.37	-3.21	-2.68
NM_012145	DTYMK	0.27	0.16	0.62	0.5	-0.69	-0.56
NM_004417	DUSP1	-2.37	-1.91	-1.54	-1.52	-1.05	-0.97
NM_144729	DUSP10	-0.2	-0.57	-0.08	-0.26	-1.01	-0.6
NM_004418	DUSP2	-1.07	-1.34	-1.09	-1.31	0.02	-0.34
NM_022076	DUSP21	-0.66	-1	-1.09	-0.71	1.49	1.67
NM_001394	DUSP4	-0.38	-0.87	0.39	0.17	0.87	0.15
NM_004419	DUSP5	-0.09	-0.37	-0.38	-2.02	0.78	0.12
NM_022652	DUSP6	-1.27	-1.64	-0.89	-0.62	-1.28	-1.45
NM_001947	DUSP7	0.23	0.56	-0.13	-0.7	0.35	0.86
NM_004420	DUSP8	0.71	-0.03	0.13	0.06	-0.42	0.53
NM_130438	DYRK1A	-0.83	-1.11	-0.63	-1.19	-1.68	-2.23
NM_006483	DYRK1B	-2.6	-2.01	-1.32	-2.21	0.69	1.07
NM_003583	DYRK2	1.02	1.09	0.5	0.68	-2.13	-0.87
NM_003582	DYRK3	0.3	0.03	0.53	0.32	0.33	-0.04
NM_003845	DYRK4	1.35	1.1	1.3	1.13	0.18	0
NM_001956	EDN2	-0.66	-1.63	-1.52	0	-0.61	0.06
NM_013302	EEF2K	-3.01	-2.65	-2.26	-2.04	-2.01	-1.86
NM_004952	EFNA3	0.04	-1.26	0.06	0.17	0.03	0.3
NM_182689	EFNA4	-0.67	-0.84	-0.77	-0.77	0.07	0.1
NM_001406	EFNB3	0.19	-0.07	-0.3	0.25	-2.54	-2.44
NM_201283	EGFR	0.77	-0.63	0.93	0.72	-1.68	-1.89
NM_014413	HRI	1.25	0.68	1.06	0.52	0.65	1.08
NM_002759	PRKR	1.38	1.07	1.16	0.86	0.22	0.31
NM_004836	EIF2AK3	0.46	-0.77	0.48	-0.67	-0.93	-0.53
NM_001013703	EIF2AK4	-1.75	-1.21	-0.39	-1.55	-1.17	-0.16
NM_005232	EPHA1	0.57	0.13	-0.08	0.44	-0.35	-0.03
NM_001004338	EPHA10	0.31	-0.73	0.6	-0.13	-0.15	0.39
NM_004431	EPHA2	0.43	0.17	0.97	0.64	-0.76	-0.23
NM_182644	EPHA3	0.65	-0.2	0.89	0.07	-0.43	0
NM_004438	EPHA4	-0.96	-1.57	-0.7	-0.94	-2.38	-2.01
NM_182472	EPHA5	-0.27	-0.55	-1.2	-0.14	0.32	0.81
XM_496653	EPHA6	0.67	0.58	1.05	0.7	0.16	0.04
NM_004440	EPHA7	-0.86	-1	-0.07	-0.57	-0.71	-0.16
NM_001006943	EPHA8	0.72	0.81	1.02	0.52	0.44	0.19
NM_004441	EPHB1	-0.27	-1.3	-0.36	0.16	0.46	1.05
NM_017449	EPHB2	-1.49	-1.79	-1.21	-0.31	-0.75	-0.37
NM_004443	EPHB3	0.78	0.06	0.71	-0.04	0.3	1.34
NM_004444	EPHB4	1.35	0.38	0.37	1.24	0.27	-0.11
NM_004445	EPHB6	1.35	0.44	0.48	0.84	0.06	0.63
NM_004448	ERBB2	-0.13	-0.03	0.94	0.75	-0.12	0.46
NM_001005915	ERBB3	-0.64	-0.55	0.21	0.29	-0.23	-0.08
NM_005235	ERBB4	-1.81	-2.16	-1.51	-1.37	-2.44	-1.55
NM_001433	ERN1	1.16	0.4	1.32	0.44	0.22	0.22
NM_033266	ERN2	-0.88	-1.12	-0.88	-1.09	0.7	1.02
NM_018638	EKI1	0.63	0.56	0.7	0.83	0.29	1.09
NM_018208	FLJ10761	-1.7	-1.76	-1.38	-1.05	-0.88	-0.3
NM_002685	EXOSC10	-2.54	-2.21	-1.86	-2.27	-1.25	-1.12
NM_033015	FASTK	-1.23	-0.82	-0.22	-0.47	-0.02	-0.01
NM_005246	FER	0.15	-0.76	0.88	0.12	0.17	0.34
NM_002005	FES	-0.13	-0.32	-1	-1.2	-0.88	-0.65
NM_023110	FGFR1	-0.42	-0.09	-0.47	-0.43	0.17	0.39
NM_022976	FGFR2	-1.53	-1.91	-2.32	-2.17	0.5	0.28
NM_022965	FGFR3	0.35	0.51	-0.15	0.52	0.53	0.63
NM_022963	FGFR4	-0.76	-0.41	-1.15	-1.03	-0.54	-0.56
NM_005248	FGR	0.34	1.04	-0.1	0.8	-0.64	-0.16
NM_024622	FLJ21901	0.15	0.24	0.03	-0.33	-3.03	-2.11
NM_032237	FLJ23356	0.7	0.42	0.44	0.55	0.25	0.27
NM_144610	FLJ25006	-2.99	-1.75	-2.15	-2.36	0.06	-0.68
NM_002019	FLT1	0.54	1.08	1.08	0.9	0.89	0.83
NM_004119	FLT3	-0.25	0.84	-0.06	0.51	-0.86	-0.53
NM_002020	FLT4	0.36	0.19	0.91	0.22	0	-0.14
NM_022158	FN3K	0.73	1.04	0.59	0.3	0.35	0.18
NM_024619	FN3KRP	-1.3	-1.79	-1.11	-1.42	-1.47	-0.7
NM_004958	FRAP1	-2.14	-1.57	-2.21	-2.15	-2.11	-1.49
NM_002031	FRK	-0.62	-1.05	-0.2	-0.55	-0.59	-0.51
NM_145059	FUK	-0.73	-0.78	-0.23	-0.61	0	0.99
NM_000144	FRDA	-0.25	-0.18	-0.86	-0.06	-0.94	-0.35
NM_199335	FYB	0.32	0.42	1.15	1.05	0.68	0.27
NM_153048	FYN	0.24	0.03	0.36	0.33	0.99	-0.15
NM_005255	GAK	-2.33	-1.92	-1.43	-2.41	0.31	-0.5
NM_000154	GALK1	-2.37	-3.66	-3.5	-2.95	0.55	0.23
NM_002044	GALK2	0.84	0.7	1.09	0.9	0.8	1.95
NM_002045	GAP43	-0.56	-0.55	0.27	-0.78	0.37	-0.1
NM_033507	GCK	-0.91	-1.57	-0.93	-0.65	-1.65	-1.56
NM_001495	GFRA2	0.88	-0.22	0.14	0.67	0	-0.2
NM_000167	GK	0.14	0.15	0.21	-0.07	0.14	0.31
NM_033214	GK2	-3.65	-3.88	-3.53	-4.18	-0.93	-0.65
NM_005476	GNE	0.14	0.71	-0.07	0.22	0.1	0.45
NM_005113	GOLGA5	-1.4	-0.75	-0.53	-1.88	0.17	0.23
NM_002929	GRK1	-0.37	-0.93	-1.68	-0.74	0.43	0.43
NM_001004057	GRK4	-1.2	-1.68	-0.22	0.33	-1.43	-1.18
NM_005308	GRK5	0.38	-0.23	0.47	0.04	1.22	0.37
NM_001004105	GRK6	-0.2	0.19	0.13	0.18	-1.53	-1.42
NM_139209	GRK7	-0.09	0.35	0.17	0.38	0.9	0.34
NM_031965	GSG2	-0.21	-0.22	-0.96	-0.81	-0.47	-0.48
NM_019884	GSK3A	-0.54	-0.18	0.03	0.51	1.72	0.75
NM_002093	GSK3B	-0.01	0.28	0.11	-0.15	1.24	1.63
NM_002096	GTF2F1	-0.44	-0.43	-0.05	0.05	-0.52	0.35
NM_005316	GTF2H1	-0.52	-0.08	0.56	0.14	-0.18	-0.24
NM_004963	GUCY2C	0.8	0.83	0.6	1.03	0.21	0.12
NM_000180	GUCY2D	-1.58	-1.06	-1.38	0.08	0.89	1.02
NM_001522	GUCY2F	0.68	0.64	0.32	-0.01	-0.01	0.43
NM_000858	GUK1	-0.64	-0.74	-0.7	-0.42	0.28	1.13
NM_002110	HCK	-1.72	-0.78	-0.7	-0.61	0.34	-0.9
NM_152696	HIPK1	-0.27	0.1	-0.12	-0.47	0.73	1.14
NM_022740	HIPK2	1.46	1.5	1.39	1.52	0.85	0.85
NM_005734	HIPK3	1.16	1.09	1.45	1.16	-0.39	0.32
NM_144685	HIPK4	-2.08	-1.72	-1.44	-1.65	-0.14	-0.2
NM_000188	HK1	0.92	0.6	1.33	0.84	0.06	0.86
NM_000189	HK2	-0.18	0.03	0.29	0.65	-1.64	-1.43
NM_002115	HK3	0.54	1.09	0.72	0.56	0.52	0.94
NM_031935	HMCN1	1.24	0.94	1.26	0.89	1.68	1.49
XM_175125	HMCN2	1.01	0.86	1.07	1.06	0.27	0.77
NM_014365	HSPB8	-1.87	-0.38	-1.95	-1.08	-1.42	-2
NM_014586	HUNK	0.76	1.37	1.13	1.16	0.69	0.94
NM_014920	ICK	-0.63	-0.45	-0.08	-0.1	-2.1	-1.63
NM_000875	IGF1R	-0.92	0.02	0.11	-0.23	-2.95	-3.39
NM_000876	IGF2R	0.67	1.07	0.78	1.06	0.46	1.38
NM_001006115	IHPK1	-0.46	-0.06	-0.12	0.39	-1.28	-1.04
NM_001005911	IHPK2	-1.74	-2.22	-2.39	-1.34	-1.37	-0.8
NM_054111	IHPK3	-2.38	-2.8	-2.05	-1.31	-4.31	-3.13
NM_003640	IKBKAP	0.47	0.45	1.1	1.23	0.94	1.04
NM_001556	IKBKB	-1.69	-2.04	-0.89	-1.01	0.44	0.1
NM_014002	IKBKE	-1.86	-1.07	-0.65	-0.58	-0.51	-1.12
NM_000586	IL2	-2.22	-1.33	-1.47	-0.96	-1.16	-0.1
NM_001014794	ILK	-0.09	0.42	0.03	0.07	0.64	0.26
NM_030768	ILKAP	-0.1	-0.09	0.81	0.2	0.92	1
NM_152230	IPMK	-2.49	-2.39	-3.16	-2.73	-0.89	-0.98
NM_000208	INSR	-2.28	-1.16	-1.12	-0.92	-0.9	-0.8
NM_014215	INSRR	0.54	0.57	0.8	0.46	-1.75	-0.93
NM_022755	C9ORF12	-1.68	-0.9	0.12	-0.59	-2.04	-1.99
NM_001031715	FLJ12476	-1.47	-1.76	-0.57	-0.7	-1.28	0.36
NM_001025243	IRAK1	-2.13	-1.29	-1.14	-0.15	-0.45	-0.84
NM_001570	IRAK2	-2.33	-1.79	-2.63	-0.71	-1.75	-1.34
NM_007199	IRAK3	0.27	0.91	1.21	0.97	1.42	1.23
NM_016123	IRAK4	-0.33	0.5	0.6	0.44	-0.64	-1.08
NM_005544	IRS1	-0.46	0.22	-0.38	-0.17	-4.23	-4.3
NM_005546	ITK	0.01	1.27	0.81	-0.06	-0.26	0.13
NM_014216	ITPK1	-0.56	0.85	0.2	0.08	0.64	0.1
NM_002220	ITPKA	-1.1	-0.19	-1.93	-1.31	0.89	1.24
NM_002221	ITPKB	0.51	0.31	0.07	-0.9	1.05	0.45
NM_025194	ITPKC	-0.88	-0.07	-0.58	-0.49	-0.51	0.24
NM_002227	JAK1	0.37	0.29	-0.2	-0.42	0.31	0.17
NM_004972	JAK2	-0.25	-0.02	-0.49	-1.03	1.22	-0.21
NM_000215	JAK3	-0.51	-0.27	0.04	-0.12	-0.19	-0.12
NM_001024660	KALRN	0.34	0.9	0.65	0.29	0.25	0.37
NM_002253	KDR	-0.23	-0.16	-0.59	-0.3	1.04	0.15
NM_000221	KHK	-0.32	0.57	-0.28	-0.03	-0.59	0.06
NM_025164	KIAA0999	-2.05	-1.74	-0.66	-1.16	-0.06	-0.12
XM_290923	KIAA1639	-0.26	0.24	0.26	0.69	-0.8	-0.38
NM_032435	KIAA1804	0.04	0.53	0.24	0.51	2.09	1.94
XM_370878	KIAA2002	-0.61	-0.62	-0.68	-0.51	-0.68	-0.13
NM_000222	KIT	0.26	1.03	0.9	0.71	-0.01	0.09
NM_014916	LMTK2	-0.85	-1.32	-0.85	-1.22	-1.01	-0.71
NM_014238	KSR	-1.3	-0.43	-0.76	-0.52	-1.89	-2.83
NM_173598	KSR2	-1.23	0.78	-1.01	-1.02	-1.33	-1.44
NM_004690	LATS1	-0.96	-0.54	-0.79	-1.04	-1.56	0.01
NM_014572	LATS2	-0.54	-0.16	-0.66	-1.5	-0.11	-0.09
NM_005356	LCK	-1.58	-1.93	-1.42	-0.9	-1.21	-0.68
NM_016735	LIMK1	-0.13	0.64	0.54	0.17	0.06	0.46
NM_001031801	LIMK2	-1.99	-1.6	-1.59	-2.41	-0.75	-0.94
XM_055866	LMTK3	-0.64	0.48	0.44	-1.24	0.62	-0.51
XM_208545	LOC283155	-0.47	-0.01	0.3	-0.15	0.24	-0.58
XM_496963	LOC286042	-0.16	-0.46	0.67	-0.88	0	0.37
XM_370729	LOC387934	-0.06	-0.32	0.07	-0.05	0.25	0.45
XM_372002	LOC389599	-0.43	-0.14	0.7	0.12	0.27	-0.12
XM_497249	LOC390003	0.35	0.53	0.3	-0.11	-0.2	-0.49
XM_372663	LOC390777	-1.74	-2.16	-1.66	-2.43	-0.45	0.17
XM_497791	LOC391295	-0.07	-1.54	-0.63	-1.23	0.26	0.73
XM_497921	LOC391533	-0.83	-0.33	-0.04	-0.57	0.17	0.48
XM_498003	LOC391783	-1.49	-0.92	-0.98	-0.88	0.62	0.99
XM_498286	LOC392226	-0.56	0.56	-0.12	0.27	0.43	0.27
XM_498294	LOC392265	-0.07	0.79	0.59	0.09	0.58	0.3
NM_001013664	LOC392395	0.13	-0.78	-0.06	0.18	1.43	0.98
XM_375150	LOC400301	-0.6	-0.8	-0.14	-1.07	0	-1.94
XM_496596	LOC401007	0.03	0.37	0.83	1.02	-1.89	-1.86
XM_377941	LOC402269	-0.19	-0.35	0	-0.43	0.4	0.37
XM_378043	LOC402353	-0.51	-0.28	-1.02	-1.19	-0.13	0.79
XM_496112	LOC440332	-3.38	-2.9	-2.74	-3.68	-1.12	-1.23
XM_496234	LOC440451	0.92	0.6	0.89	0.7	0.44	0.66
XM_496486	LOC440785	-0.37	-1.34	-0.58	-0.31	-2.2	-1.45
XM_497052	LOC441435	0.22	0.87	0.5	0.01	0.68	0.58
XM_497521	LOC441777	-1.85	-3.08	-2.86	-2.35	-1.68	-1.9
XM_497532	LOC441787	-3.34	-3.09	-2.29	-2.21	-3.35	-2.77
XM_498204	LOC442313	-1.99	-1.66	-1.25	-1.68	0.85	-1.02
XM_498300	LOC442402	-0.5	-1.26	-0.07	-0.81	-0.31	-0.28
NM_138370	LOC91461	-3.28	-3.87	-3.25	-1.93	-3.05	-2.74
NM_024652	LRRK1	-0.96	-0.4	0.48	-0.16	0.03	-0.09
NM_198578	LRRK2	0.77	0.78	0.6	-0.6	0.57	0.19
NM_000627	LTBP1	0.84	1.44	0.86	1.06	0.3	0.55
NM_003573	LTBP4	0.45	0.61	0.57	0.48	0.09	0.47
NM_206961	LTK	1.37	1.09	0.78	0.74	0.71	0.97
NM_001003786	LYK5	-1.02	-1.1	-0.51	-0.81	-0.33	-0.57
NM_002350	LYN	-1.67	-1.81	-0.81	-1.43	-0.71	-0.18
NM_004742	BAIAP1	1	0.52	0.51	0.69	0.99	0.85
NM_152900	MAGI-3	0.47	0.49	0.86	-0.38	0.63	0.28
NM_005906	MAK	-1.08	-0.58	-0.84	-1.83	-0.74	-0.49
NM_002755	MAP2K1	1.12	1.03	0.53	0.67	0.27	0.3
NM_021970	MAP2K1IP1	-0.24	-0.64	-0.26	-0.88	-0.3	0.21
NM_030662	MAP2K2	0.56	0.76	1.19	0.6	0.08	0.52
NM_145109	MAP2K3	0.15	0.25	0.49	-0.49	-0.86	-0.55
NM_003010	MAP2K4	-0.33	-0.03	0.36	0.44	0.74	0.07
NM_145162	MAP2K5	0.29	0.31	1.17	-0.43	-0.06	-0.28
NM_031988	MAP2K6	0.19	0.62	0.8	0.03	0.64	-0.12
NM_145185	MAP2K7	-0.53	-0.34	0.14	-0.17	1.42	0.86
XM_042066	MAP3K1	0.65	0.56	0.89	0.4	1.45	1.37
NM_138981	MAP310	0.47	0.33	0.54	0.73	-0.16	-0.03
NM_138993	MAP311	0.67	0.57	0.64	0.32	-0.07	0.89
NM_002969	MAP312	-1.29	-1.62	-1.55	-2.53	-2.27	-0.96
NM_004721	MAP3K13	0.13	-0.9	-0.14	-0.59	0.06	-0.08
NM_003954	MAP3K14	-1.33	-1.31	-0.27	-0.92	-0.85	-0.95
NM_001001671	MAP3K15	0.74	0.61	0.34	0.4	1.01	0.38
NM_006609	MAP3K2	0.29	-0.38	-0.22	0.03	-0.38	-0.01
NM_002401	MAP3K3	-1.59	-1.58	-0.6	-1.06	-2.65	-2.77
NM_006724	MAP3K4	0.74	0.22	0.32	-0.47	-1.23	-1.98
NM_005923	MAP3K5	-1.22	-1.36	-0.71	-1.25	-0.03	-0.56
NM_004672	MAP3K6	-0.83	-1.05	-0.71	-0.33	-0.12	-0.64
NM_145333	MAP3K7	0.22	0.56	-0.12	0.4	0.84	0.76
NM_005204	MAP3K8	0.1	-0.08	-0.2	-0.05	0.04	0.75
NM_033141	MAP3K9	0.39	1.17	0.91	0.43	1.02	1.32
NM_007181	MAP4K1	-2.54	-2.72	-2.52	-2.16	-0.53	-1.09
NM_004579	MAP4K2	1.08	0.67	0.96	0.37	0.78	0.52
NM_003618	MAP4K3	0.71	0.36	1.17	-0.83	0	0.73
NM_004834	MAP4K4	-0.22	0.58	0.71	0.47	0.92	0.75
NM_006575	MAP4K5	-1.09	-0.71	-0.88	-1.4	1.95	0.87
NM_138957	MAPK1	0.65	0.11	-0.15	-0.09	0.21	0.08
NM_002446	MAP10	-0.17	-0.52	-0.16	-1.02	0.88	0.5
NM_002419	MAP11	-0.83	-1.5	-1.36	-0.09	-0.93	-1.15
NM_006301	MAP12	-1.27	-1.54	-1.07	-0.68	-1.93	-1.9
NM_002754	MAPK13	0.4	-0.08	0.08	-0.1	1.3	1.32
NM_139013	MAPK14	1.54	1	1.26	0.44	1.1	1.08
NM_139021	ERK8	-0.18	-0.04	-1.5	-1.34	1.5	0.99
NM_002746	MAPK3	-0.89	-0.8	-0.66	-0.39	-1.31	-0.47
NM_002747	MAPK4	0.86	0.67	0.56	0.62	0.93	1.71
NM_002748	MAPK6	0.27	0.05	0.13	-1.77	-1.01	-1
NM_139032	MAPK7	0.7	1.14	1.1	1.28	-0.94	-1.11
NM_139049	MAPK8	-0.44	-0.38	-0.56	-0.9	0.52	0.25
NM_005456	MAPK8IP1 (JIP1)	-3.4	-1.77	-2.9	-1.73	-2.7	-1.64
NM_139124	MAPK8IP2	0.33	0.58	0.6	0.51	0.09	0.54
NM_033392	MAPK8IP3	-0.8	-0.12	-1.05	-1.82	-0.07	-0.32
NM_002752	MAPK9	-0.59	0.48	-0.47	-0.01	0.75	0.44
NM_032960	MAPKAPK2	-1	-0.03	-1.56	-1.65	0	-0.22
NM_004635	MAPKAPK3	-0.38	-0.06	0.22	0.22	-0.11	0.22
NM_003668	MAPKAPK5	-1.44	-1.42	-0.9	-0.59	0.23	-0.13
NM_018650	MARK1	0.6	0.89	0.36	0.5	0.38	0.17
NM_004954	MARK2	0.04	-0.03	0.47	0.46	0.63	0.24
NM_002376	MARK3	-1.47	-0.59	-0.27	-0.28	-1.15	-0.21
NM_031417	MARK4	-2.67	-2.61	-2.19	-1.69	-5.69	-4.46
NM_014975	SAST	-1.3	-1.32	-0.39	-0.45	-1.37	-1.83
NM_015112	MAST2	0.29	0.59	1.14	0.89	-0.2	0.56
XM_038150	MAST3	-1.2	-1.44	-1.02	-0.61	1.46	1.44
XM_291141	KIAA0303	1.16	1.16	1.37	1.38	0.38	-0.02
NM_032844	MASTL	-2.8	-3.42	-2.62	-3.02	-0.01	-0.14
NM_139354	MATK	-1.27	-0.23	-1.89	-1.38	-0.22	-0.32
NM_014791	MELK	-0.58	-0.2	-0.47	-0.25	1.47	0.6
NM_006343	MERTK	0.02	1	0.6	0.65	1.22	0.83
NM_000245	MET	-0.3	0.71	-0.27	-0.54	0.17	0.1
NM_033115	MGC16169	-0.25	-0.47	-0.09	0.78	0.41	1.03
NM_024069	MGC2749	-0.09	0.06	-0.11	-0.62	-0.63	-0.71
NM_153361	MGC42105	0.65	0.64	0.97	0.22	0.16	0.83
NM_024091	MGC5297	0.75	-0.02	0.14	0.4	0.51	0.4
NM_015716	MINK	0.2	0.61	0.71	0.87	0.45	-0.48
NM_198973	MKNK1	-1.02	-0.34	-0.46	-0.48	-0.19	0.52
NM_017572	MKNK2	-0.42	-0.53	-0.04	-0.34	-0.33	0.02
NM_182493	MLCK	-0.44	0.02	-0.24	0.42	-0.48	-0.47
NM_152649	FLJ34389	-0.98	-0.17	-1.02	-1.22	-0.37	-0.39
NM_005372	MOS	-0.13	0.01	-0.09	-0.41	0.34	-0.06
NM_002436	MPP1	0.05	0.28	-0.09	0.91	-0.57	-1
NM_005374	MPP2	-1.83	-1.23	-1.48	-2.28	-2.34	-2.35
NM_001932	MPP3	-2.89	-3.5	-2.11	-2.21	-0.61	-0.89
NM_002447	MST1R	1.15	0.77	0.8	0.32	0.58	0.71
NM_018238	MULK	-0.21	-0.07	0.72	0.27	-0.46	-0.5
NM_005592	MUSK	0.89	0.49	0.4	0.86	0.08	0.49
NM_002461	MVD	-0.35	-0.8	-0.32	-1.19	-1.52	-0.78
NM_000431	MVK	-1.95	-1.29	-2.52	-1.25	-1.04	-1.74
NM_015419	DKFZP564I1922	1.29	1.29	0.49	0.07	-1.83	-1.59
NM_053031	MYLK	-1.6	-1.92	-1.4	-1.53	-1.15	-1.76
NM_033118	MYLK2	-0.12	-0.25	0.44	0.9	0.01	0.6
NM_017433	MYO3A	0.27	0.75	0.5	-0.66	0.72	0.93
NM_138995	MYO3B	1.08	0.99	0.8	0.84	-0.1	0.18
NM_023018	FLJ13052	0.09	0.22	-0.68	-0.37	-1.92	-1.78
NM_017567	NAGK	0.87	1.09	0.97	0.14	0.02	-0.09
NM_153006	NAGS	0.29	0.6	0.92	0.08	0.16	0.88
NM_012224	NEK1	-0.5	-1.18	-0.57	-0.65	-1.35	-0.84
NM_152534	FLJ32685	1.2	0.45	0	0.6	0.17	0.23
NM_145910	NE(K)11	-0.17	0.2	0.23	0.33	0.78	0.78
NM_002497	NEK2	-0.92	0.12	-0.1	-0.17	0.93	0.83
NM_152720	NEK3	0.51	1.12	0.64	0.1	-0.66	-1.18
NM_003157	NEK4	-1.08	-0.24	-0.74	-0.63	-2.8	-2.67
NM_199289	NEK5	0.94	0.71	0.9	0.95	0.96	0.54
NM_014397	NEK6	-0.3	0	-0.01	0.78	0.31	1.16
NM_133494	NEK7	-0.03	-0.98	-0.1	-0.06	-5.14	-4.74
NM_178170	NEK8	0.45	0.42	0.69	1.12	-0.18	-0.63
NM_033116	NEK9	-0.66	-1.26	-1.76	-1.27	-1.53	-1.41
NM_002499	NEO1	0.66	0.89	0.65	-0.18	1.04	0.77
NM_016231	NLK	-1.27	-1.2	-0.62	-1.38	-0.47	-0.02
NM_000269	NME1	0.28	0.16	0.67	0.4	1.38	0.68
NM_001018139	NME2	0.31	0.17	-0.25	0.73	-0.65	-1.99
NM_002513	NME3	-1.73	-2.1	-1.57	-1.04	-1.02	-1.31
NM_005009	NME4	-1.04	-0.44	0.04	-0.47	-0.33	0.91
NM_003551	NME5	-1.51	-0.24	0.29	0.33	-0.21	0.62
NM_005793	NME6	0.13	-0.39	0.52	0.43	0.96	1.06
NM_197972	NME7	0.12	-0.36	0.43	-0.21	0.67	0.53
NM_000906	NPR1	0.64	1.02	1.04	1.12	1.06	0.72
NM_003995	NPR2	0.16	0.22	1.36	0.64	0.91	1.26
NM_013392	NRBP	0.17	0.19	0.32	-0.43	-0.04	0.4
NM_178564	NRBP2	-1.57	-1.48	-1.41	-2.51	-3.17	-2.02
NM_198465	NRK	0.16	0.28	0.87	0.59	0.92	0.07
NM_001024629	NRP1	0.67	0.73	0.75	0.54	-0.15	-0.26
NM_201264	NRP2	0.41	0.77	0.16	0.62	0.55	0.35
NM_001007792	NTRK1	0.78	1.22	1.19	0.94	1.47	1.44
NM_001018064	NTRK2	-1.44	-0.86	-1.37	-0.97	-1.2	-0.6
NM_002530	NTRK3	1.15	0.76	0.69	1.13	0.96	0.44
NM_014840	ARK5	-2.26	-3.07	-1.82	-1.41	-0.43	-0.05
NM_012346	NUP62	-4.67	-5.3	-4.75	-5.04	-1.29	-0.97
NM_005109	OSR1	1.14	0.99	1.39	1.1	1.26	0.63
NM_020804	PACSIN1	-1.82	-1.1	-0.98	-0.63	0.32	0.09
NM_002576	PAK1	-0.83	-0.66	-0.29	-0.16	-0.91	-0.75
NM_002577	PAK2	0.11	0.72	1.03	0.5	-0.68	-0.38
NM_002578	PAK3	0.17	-0.47	0.79	0.83	0.77	1.42
NM_001014834	PAK4	0.45	0.54	0.89	0.58	0.65	0.91
NM_020168	PAK6	0.3	0.1	0.98	0.17	0.32	0.04
NM_177990	PAK7	-2.7	-3.18	-2.98	-2.6	-0.79	-0.38
NM_016081	KIAA0992	-0.1	0.52	1.03	0.74	1.13	0.77
NM_175854	PAN3	-1.06	-1.89	-1.49	-1.61	0.54	1.23
NM_138316	PANK1	-1.38	-0.6	0.15	-0.39	0.75	0.41
NM_153637	PANK2	-0.07	-0.87	-0.23	-0.49	-0.44	-0.23
NM_024594	PANK3	0.69	0.62	1.03	0.98	0.05	0.7
NM_018216	PANK4	-1.37	-1.25	-1.13	-1.26	-1.07	-0.54
NM_005443	PAPSS1	0.37	0.4	0.56	1.06	1.49	1.44
NM_004670	PAPSS2	0.14	0.34	0.4	0.81	0.51	0.81
NM_015148	PASK	-0.07	0.66	0.66	0.51	0.42	0.51
NM_033550	TOPK	-0.32	-0.25	0.27	-0.14	-0.77	-0.78
NM_002591	PCK1	-0.15	-0.69	0.18	-0.02	-0.81	-0.22
NM_001018073	PCK2	-4.01	-3.9	-3.63	-2.3	-0.5	-0.66
NM_006201	PCTK1	0.14	0.24	-0.13	0.37	-2.07	-2.22
NM_002595	PCTK2	-0.32	0.45	1.03	0.52	-0.15	-0.24
NM_212502	PCTK3	0.67	0.74	0.65	0.77	0.14	0.21
NM_006206	PDGFRA	0.2	0.08	-0.17	0.21	-0.65	-1.06
NM_002609	PDGFRB	-0.08	-0.01	0.09	-0.28	-1.74	-1.16
NM_006207	PDGFRL	1.22	1.14	1.3	0.77	1.04	0.25
NM_152835	PDIK1L	0.53	0.85	1.32	1.17	1.33	0.99
NM_002610	PDK1	-1.82	-1.14	-1.38	-1.55	-1.62	-0.98
NM_002611	PDK2	-3.13	-3.74	-3.44	-2.99	-1.73	-0.6
NM_005391	PDK3	-0.37	-0.36	0.65	0.47	-0.26	-0.16
NM_002612	PDK4	-1.9	-1.76	-0.98	-0.78	-0.94	-1.18
NM_031268	PDPK1	-0.32	-0.23	0.14	0.04	-0.1	-0.63
NM_003681	PDXK	0.15	0.47	0.4	0.82	0.04	0.11
NM_002625	PFKFB1	-0.48	-0.21	-0.25	-0.77	-0.63	-0.24
NM_001018053	PFKFB2	0.19	-0.33	0.67	0.61	0.18	-1
NM_004566	PFKFB3	-0.64	-0.27	-0.11	-0.01	0.75	0.67
NM_004567	PFKFB4	-0.8	-2.04	-0.67	-0.88	1.05	1.29
NM_002626	PFKL	0.23	0.47	0.47	0.63	-0.72	-0.77
NM_000289	PFKM	0.79	0.2	1.3	-0.48	0.64	-0.04
NM_002627	PFKP	0.62	0.38	0.76	-0.15	0.39	-0.24
NM_012395	PFTK1	-0.63	-1.06	-0.84	-0.62	0.34	-1.37
NM_000291	PGK1	-2.47	-3.25	-2.29	-1.9	-2.6	-2.64
NM_138733	PGK2	-0.88	-0.92	-0.3	0.32	-0.54	-0.11
NM_002637	PHKA1	-1.54	-0.51	0.44	-0.56	1.45	0.26
NM_000292	PHKA2	0.28	0.54	0.79	0.42	0.83	0.98
NM_001031835	PHKB	1.11	0.41	1.36	0.89	0.25	0.32
NM_006213	PHKG1	0.2	0.28	0.72	0.95	0.24	0.49
NM_000294	PHKG2	0.43	0.18	1.22	0.58	0.36	0.18
NM_018323	PI4K2B	-0.48	-1.12	-0.73	-0.6	1	0.96
NM_018425	PI4KII	-1.25	-0.71	-0.4	-0.45	-0.25	-0.72
NM_002645	PIK3C2A	-1.35	-2.09	-1.02	-1.81	-1.85	-0.82
NM_002646	PIK3C2B	1.19	1.02	1.35	1.17	-0.92	-0.13
NM_004570	PIK3C2G	0.37	0.33	-0.14	1.13	0.32	0.13
NM_002647	PIK3C3	-0.53	-0.66	0.36	0.29	-0.33	0.81
NM_006218	PIK3CA	-4.47	-5	-4.08	-4.75	-3.77	-3.93
NM_006219	PIK3CB	0.1	0.08	0.76	0.53	-1.24	-0.48
NM_005026	PIK3CD	0.14	-0.11	-0.19	0.05	1.07	0.78
NM_002649	PIK3CG	-1.08	-0.14	0.85	0.33	1.67	1.3
NM_181504	PIK3R1	1.24	0.79	1.5	0.92	-0.15	-0.67
NM_005027	PIK3R2	-5.9	-5.53	-4.51	-5.07	-4.29	-3.53
NM_003629	PIK3R3	-2.19	-3.29	-2.03	-1.86	-0.07	-0.09
NM_014602	PIK3R4	-0.24	-0.66	-0.07	0.24	-2.55	-2.14
NM_002650	PIK4CA	-3.26	-3.44	-2.54	-1.49	1.18	0.86
NM_002651	PIK4CB	-0.49	-0.25	0.61	0.37	-2.63	-2.67
NM_002648	PIM1	0.63	0.71	1.36	1.15	0.82	0.74
NM_006875	PIM2	0.29	-0.41	-0.23	0.5	-0.25	0.13
NM_001001852	PIM3	0.48	0.65	0.95	1.22	-0.04	0.28
NM_032409	PINK1	0.45	0.13	0.2	0.9	1.24	0.8
NM_003557	PIP5K1A	-1.07	-1.42	-1.47	-1.23	-0.26	0.29
NM_003558	PIP5K1B	-1.51	-1.76	-0.81	-0.84	-0.87	0.03
NM_005028	PIP5K2A	0.75	0.81	0.3	0.88	1.28	1.17
NM_138687	PIP5K2B	0.62	0.4	0.92	0.94	0.21	0.31
NM_024779	PIP5K2C	1.22	1.01	0.55	1.68	-0.95	-0.53
NM_152671	PIP5K3	-1.05	-0.94	-0.65	-0.95	-0.65	-1
NM_173492	PIP5KL1	-0.53	-0.24	-0.71	0.05	1.54	1.07
NM_181839	PKIA	0.46	-0.01	-0.18	-0.06	-1.64	-1.09
NM_032471	PKIB	0.48	0.01	-0.89	-0.1	-0.71	-0.96
NM_181871	PKLR	1.17	0.72	0.61	0.95	1.85	1.27
NM_002654	PKM2	-0.31	-0.67	-0.38	-0.21	0.14	0.3
NM_004203	PKMYT1	-1.97	-2.37	-2.45	-1.75	-3.53	-3.37
NM_213560	PRKCL1	-2.3	-1.95	-1.81	-0.78	0.53	0.06
NM_006256	PRKCL2	-0.31	-0.39	-0.25	0.68	-0.74	-0.09
NM_013355	PKN3	-0.02	0.27	0.84	1.04	0.59	0.92
NM_005030	PLK1	-6.46	-7.66	-6.18	-6.06	-9.22	-9.31
NM_006622	PLK2	1.12	1.06	1.32	1.54	0.68	0.32
NM_004073	PLK3	-1.21	-1.42	-1.17	-1.88	0.73	1.13
NM_014264	PLK4	-2.95	-2.99	-2.77	-2.24	-2.81	-2.96
NM_006556	PMVK	-1.46	-0.88	-0.19	-0.13	-1.28	-0.66
NM_198452	PNCK	-0.86	-0.27	-1.19	0.03	0.04	0.54
NM_007254	PNKP	-0.08	-0.18	-0.34	-0.01	0.3	0.47
NM_002715	PPP2CA	-0.55	-0.85	-0.61	-0.43	0.62	-0.54
NM_004156	PPP2CB	0.61	0.19	0.45	1.02	-0.2	-0.69
NM_002720	PPP4C	-0.01	-0.34	0.32	0.83	1.03	0.72
NM_006251	PRKAA1	-0.93	-0.67	0.74	-0.38	-1.01	-0.23
NM_006252	PRKAA2	0.17	0.98	0.64	1	-1.92	-1.67
NM_207518	PRKACA	0.25	0.97	1.11	1.78	0.85	0.38
NM_207578	PRKACB	1.33	1.05	0.94	1.52	0.5	1.16
NM_002732	PRKACG	-0.41	-0.47	-0.5	-0.53	-3.87	-3.34
NM_002733	PRKAG1	-2.12	-3.8	-3.59	-2.89	-2.72	-3.32
NM_017431	PRKAG3	-2.3	-1.33	-2.2	-1.12	-2.37	-2.67
NM_002734	PRKAR1A	-0.56	-0.69	-1.08	-0.19	-2.08	-1.84
NM_004157	PRKAR2A	-0.54	0.08	0.03	0.49	1.01	0.44
NM_002736	PRKAR2B	-0.02	-0.67	0.05	0.49	-0.86	-0.38
NM_002737	PRKCA	0.79	0.12	1.32	1.53	1.06	0.7
NM_212535	PRKCB1	-0.85	0.51	-0.28	-0.78	0.59	0.51
NM_212539	PRKCD	0.01	0.11	0.2	0.06	1.58	1.66
NM_005400	PRKCE	-0.32	-0.27	0.24	0.64	0.43	1.02
NM_002739	PRKCG	-0.11	0.35	0.27	0.99	0.49	0.72
NM_006255	PRKCH	0.32	0.02	-0.28	0.28	-0.36	-0.3
NM_002740	PRKCI	0.02	-0.29	0.34	0.71	0.21	-0.42
NM_006257	PRKCQ	0.55	0.28	0.31	1.01	0.68	0.72
NM_001001329	PRKCSH	-2.61	-1.98	-2.95	-1.58	-1.3	-1.06
NM_001033582	PRKCZ	-1.4	-2.27	-2.11	-1.58	-1.49	-1.35
NM_002742	PRKCM	-0.74	-0.99	-0.89	0.35	-0.02	0.06
NM_016457	PRKD2	0.75	0.76	0.77	0.84	1.22	1.7
NM_005813	PRKCN	1.34	1.27	1.38	1.27	0.17	0.76
NM_006904	PRKDC	0.97	0.68	0.45	1.11	0.32	-0.32
NM_006258	PRKG1	-0.47	0.92	0.28	0.71	0.27	0.37
NM_006259	PRKG2	0.74	0.75	1.14	0.74	-0.59	-0.43
NM_005044	PRKX	-0.22	0.11	-0.25	-0.06	0.11	-0.12
XM_497470	PRKXP1	0.16	-0.09	0.24	0.2	-1.5	-1.27
NM_002760	PRKY	1.17	0.65	0.65	1.09	-0.17	-0.19
NM_176800	PRPF4B	-2.54	-1.96	-1.41	-1.26	-1.33	-0.69
NM_002764	PRPS1	-0.33	0.11	0.14	1.09	0.08	-0.31
NM_175886	PRPS1L1	0.31	0.81	1.19	0.55	0.48	0.91
NM_002765	PRPS2	1.23	1.19	1.36	0.87	0.87	1.11
NM_002766	PRPSAP1	-1.34	-0.92	-0.57	-0.24	-1.43	-0.33
NM_002767	PRPSAP2	0.6	0.31	0.56	0.28	-0.16	0.31
NM_006742	PSKH1	-0.07	-0.26	0.21	-0.09	-0.3	-0.48
NM_033126	PSKH2	0.65	0.93	0.99	1.24	0.02	0.08
NM_005607	PTK2	-1.42	-1.52	-1.45	-2.03	-1.63	-0.75
NM_173175	PTK2B	-0.34	-0.13	-0.44	0.01	-0.7	-0.69
NM_005975	PTK6	-2.34	-1.7	-1.2	-0.97	-2.96	-1.8
NM_152881	PTK7	0.67	0.56	0.57	0.61	-0.45	-0.42
NM_002822	PTK9	1.58	0.54	0.41	0.79	1.24	0.79
NM_007284	PTK9L	-3.17	-2.69	-2.27	-2.02	-3.15	-3.19
NM_002843	PTPRJ	0.26	0.62	0.6	1.5	-0.29	-0.9
NM_130846	PTPRR	0.32	-0.3	-0.74	-0.95	-1.32	-0.78
NM_017771	PXK	1.32	1.07	1.49	1.03	0.67	0.77
NM_006908	RAC1	0.53	0.72	0.51	0.72	0.03	-0.03
NM_002880	RAF1	0.63	-0.37	-0.05	0.16	0.52	0.72
NM_014226	RAGE	0.2	-0.38	-0.03	-0.08	-0.42	0.09
NM_006909	RASGRF2	1.39	0.86	0.91	1.05	1.1	1.38
NM_022128	RBKS	-1.13	-1.11	0.1	0.34	0.9	-0.5
NM_020630	RET	1.02	0.03	-0.13	-0.29	-1.47	-0.86
NM_018339	RFK	0.73	-0.07	0.31	0.45	-0.11	-0.18
NM_030950	RFP	0.57	0.04	-0.29	-0.83	0.29	0.29
NM_153005	RIOK1	-0.31	-1.78	-1.37	-1.35	0.34	0.32
NM_018343	RIOK2	-0.4	-1.23	-1.16	-1.09	-1.15	-1.15
NM_003831	RIOK3	0.88	0.48	0.46	-0.07	1.06	1.59
NM_003804	RIPK1	1.09	0.46	0.47	0.2	1.48	1.24
NM_003821	RIPK2	0.47	-2.48	-1.06	-2.35	-0.2	0.05
NM_006871	RIPK3	1	-1.07	-1.19	-1.77	1.47	0.73
NM_020639	ANKRD3	1.1	0.96	0.53	0.46	-1.26	-0.71
NM_199462	DUSTYPK	0.4	-0.3	-0.49	-0.46	-1.11	-1.25
NM_021133	RNASEL	1.63	1.17	0.46	0.5	1.01	0.68
NM_005406	ROCK1	0.63	-0.16	-0.45	-0.23	-0.51	-1.18
NM_004850	ROCK2	0.1	0.24	-0.14	-1.04	-1.02	-0.98
NM_005012	ROR1	0.6	-0.38	-0.22	-0.7	1.98	2.04
NM_004560	ROR2	0.85	0.54	0.06	-0.18	1.27	1.24
NM_002944	ROS1	1.34	0.76	1.04	0.54	1.03	1.07
XM_291344	FLJ12649	0.11	0.18	-0.5	-0.81	0.42	0.05
NM_016542	RP6-213H19.1	0.26	-0.29	-0.41	-0.91	-0.78	-0.16
NM_001006665	RPS6KA1	-0.87	-2.39	-1.11	-2.11	0.98	1.1
NM_001006932	RPS6KA2	1.25	0	0.28	-1.03	0.94	-0.15
NM_004586	RPS6KA3	1.61	-0.21	0.24	0.02	-0.48	-1.59
NM_001006944	RPS6KA4	1.11	0.03	0.52	-0.1	0.13	0.24
NM_182398	RPS6KA5	1.81	1.03	0.91	0.56	0.54	1.34
NM_014496	RPS6KA6	1.64	1.16	1.03	1.21	1.41	1.19
NM_003161	RPS6KB1	0.3	-0.46	-0.01	-1.36	-1.41	-1.22
NM_001007071	RPS6KB2	0.48	0.36	0.47	-0.31	-0.22	0.81
NM_012424	RPS6KC1	0.87	0.4	-0.06	-0.37	-0.85	-1.24
NM_031464	RPS6KL1	-1.15	-2.67	-0.97	-2.06	-2.33	-2.82
NM_002958	RYK	0.65	0.47	0.4	-0.41	-0.16	-0.09
NM_001024401	SBK1	0.18	-2.03	-1.14	-1.48	0.61	0.08
NM_003726	SCAP1	-0.4	0.16	-0.94	-0.56	-1.29	-1.82
NM_003930	SCAP2	1.71	0.58	0.7	0.39	0.73	0.69
NM_020680	SCYL1	1.84	0.25	0.85	0.18	1.41	1.28
NM_017988	FLJ10074	1.15	0.67	0.83	0.65	0.03	-0.52
NM_181093	PACE-1	-0.8	-1.58	-2.65	-1.46	-1.74	-1.74
NM_005627	SGK	0.5	0.25	1.06	0.14	0.3	0.69
NM_170693	SGK2	-0.08	0.08	-0.43	-0.35	0.33	-0.8
NM_170709	SGKL	1.46	1.07	0.87	0.92	0.56	0.21
NM_183001	SHC1	-0.75	-1.19	-2.02	-1.52	-2.98	-2.82
NM_014720	SLK	0.54	0.77	0.88	0.68	0.4	0.6
NM_015092	SMG1	0.54	-0.59	0.44	0.26	0.39	-0.02
NM_030952	SNARK	1.34	0.38	0.61	0.36	-0.25	0.02
NM_173354	SNF1LK	0.7	0.21	0.19	-0.15	-3.6	-3
NM_015191	SIK2	0.29	0.23	0.05	-0.02	-0.84	0.15
NM_017719	SNRK	0.64	-0.46	-1	-1.45	0.12	0.18
NM_017425	SPA17	0.39	-0.59	-0.02	-0.36	0.28	-0.41
NM_021972	SPHK1	1.4	0.63	0.54	0.71	1.64	1.04
NM_020126	SPHK2	-1.83	-2.98	-2.54	-2.68	0.28	0.17
NM_198291	SRC	-0.03	-1.7	-1.62	-1.71	-0.66	-0.91
NM_080823	SRMS	1.13	-0.17	-0.27	-0.66	0.26	0.27
NM_006947	SRP72	0.9	0.08	-0.25	-0.44	1.37	0.24
NM_003137	SRPK1	1.26	1.19	1.09	0.99	0.99	0.57
NM_182692	SRPK2	1.15	0.79	0.96	0.1	1.49	1.36
NM_005990	ST(K)10	0.41	-0.92	0.32	-1.19	0.03	-1.55
NM_000455	ST(K)11	-1.69	-2.42	-1.95	-2.14	-2.74	-2.43
NM_001008910	STK16	-1.25	-2.79	-3.09	-4.1	-1.6	-1.07
NM_004760	STK17A	0.82	0.38	-0.07	-0.95	1.05	0.84
NM_004226	STK17B	1.39	1.39	1.29	0.45	-1.78	-1.05
NM_004197	STK19	-0.29	-1.46	-0.86	-1.11	-1.11	-1.67
NM_014370	STK23	0.76	0.2	0.13	0.26	0.85	-0.03
NM_003576	STK24	1.03	0.29	0.05	-1.17	0.16	-0.02
NM_006374	STK25	0.97	0.89	0.25	0.35	0.68	0.61
NM_006281	STK3	0.85	0.04	0.62	0.27	-1.01	-0.57
NM_031414	STK31	1.72	1.16	1.06	0.9	0.89	1.39
NM_145001	STK32A	1.35	0.58	0.96	0.98	-0.79	-1.02
NM_018401	STK32B	0.48	-0.27	-0.2	-1.2	0.27	0.39
NM_173575	STK32C	0.55	-0.09	0.54	0.25	-0.03	0.35
NM_030906	STK33	1.19	1.1	1.11	0.85	-0.06	-0.15
NM_080836	STK35	0.41	0.02	0.07	-1.69	-0.05	0.43
NM_015690	STK36	0.76	0.71	0.98	0.53	0.58	0.38
NM_007271	STK38	0.16	-0.18	-0.36	-1.09	-0.31	-0.19
NM_015000	STK38L	0.31	0.72	0.25	0.47	-1.11	-1.37
NM_013233	STK39	0.1	0.45	0.11	-0.68	-0.23	-0.04
NM_006282	STK4	1.36	0.33	0.76	0.23	-0.27	0.44
NM_032017	MGC4796	-0.01	-0.47	-0.05	-0.09	-0.5	-0.82
NM_198437	AURKA	-0.38	-0.88	-0.96	-1.11	-1.23	0.31
NM_018423	STYK1	1.15	0.46	-0.05	-0.38	-1.14	-0.71
NM_003177	SYK	-1.25	-1.57	-3.95	-3.75	-4.11	-3.14
NM_138923	TAF1	-0.46	-0.42	-1.17	-1.29	-2.72	-3.07
NM_153809	TAF1L	-0.26	-1.14	-1.68	-0.75	-2.56	-1.65
NM_020791	KIAA1361	1.05	0.73	1.25	1.18	0.47	0.69
NM_004783	TAO1	0.91	0.35	-0.33	-0.07	-1.17	-1.11
NM_016281	JIK	1.1	0.77	1.07	0.8	0.28	-0.1
NM_013254	TBK1	1.85	1.77	1.56	1.92	-0.41	-0.68
NM_199122	TBRG4	-1.08	-2.24	-1.72	-2.92	-1.33	-1.37
NM_003215	TEC	1.09	0.57	1.28	0.98	0.47	-0.11
NM_000459	TEK	1.28	1.38	0.96	1.4	-0.61	0.68
NM_006285	TESK1	0.51	-0.06	-0.03	0.63	-1.83	-1.29
NM_007170	TESK2	0.38	0.77	-0.19	-0.1	1.43	0.64
NM_003236	TGFA	-0.4	-1.86	-0.5	-1.37	-1.3	-1.32
NM_004612	TGFBR1	0.38	-0.45	0.44	0.47	0.23	0.73
NM_003242	TGFBR2	0.23	0.16	-0.14	0.15	-0.24	0.77
NM_024838	THNSL1	0.98	0.78	0.63	0.95	0.85	0.76
NM_005424	TIE	0.96	0.29	0.88	0.59	0.68	0.4
NM_201629	TJP2	1.36	0.65	0.94	1.02	-0.07	0.22
NM_003258	TK1	0.07	-0.84	-0.59	-0.05	0.76	1.15
NM_004614	TK2	0.96	0.65	1.01	0.74	-0.1	0.38
NM_012290	TLK1	-1.3	-1.28	-2.68	-2.26	-2.63	-1.29
NM_015028	TLK2	0.76	0.24	-0.21	1.36	0.83	1.3
NM_003985	TNIK	1.33	1.78	0.6	1.05	0.4	0.25
NM_001010938	TNK1	0.09	-0.4	-0.95	-0.93	0.21	-0.47
NM_015978	TNK2	0.24	0.21	0.1	-0.47	0.12	-0.76
NM_018492	TNNI3K	-1.43	-2.19	-2.28	-1.93	-2.73	-3.07
NM_022445	TP53RK	-0.09	0.45	0.67	-0.64	0.02	-0.44
NM_001001875	NYD-SP25	0.42	0.22	-0.33	-0.22	-1.3	-0.89
NM_025195	TPK1	-1.7	-1.73	-2.26	-1.74	-1.23	-1.49
NM_021643	TRIB1	-3.25	-4.39	-4.55	-3.87	-1.3	-1.19
NM_021158	TRIB2	1.09	0.9	0.45	0.57	0.35	0.02
NM_007118	TRIB3	-3.02	-3.33	-4.65	-4.8	-4.12	-4.82
NM_017662	TRIO	0.51	-0.09	-0.09	0.38	-0.88	-0.72
NM_017672	TRPM6	0.97	0.55	0.54	0.52	-0.66	-0.85
NM_032538	TRPM7	1.12	0.75	0.02	0.06	0.12	0.42
NM_032028	STK22D	0.24	0.53	0.44	0.02	0.69	-0.33
NM_053006	STK22B	-0.48	-0.91	-0.91	-0.51	-3.79	-2.83
NM_052841	STK22C	0.54	0.26	0.27	0.03	-0.31	0.1
NM_174944	C14ORF20	0.98	0.83	0.95	0.07	0.01	-0.24
NM_032037	SSTK	0.27	0.15	0.87	0.29	-0.67	-0.99
NM_173500	TTBK1	0.3	-0.17	0.11	-0.49	-0.01	0.23
NM_003318	TTBK2	0.52	-0.46	-0.27	0.22	-1.23	-0.93
NM_133379	TTK	0.98	0.9	1.1	1.12	-0.2	-0.09
NM_003328	TTN	0.63	0.14	0.52	0.32	-1.02	-0.76
NM_003331	TXK	1.19	1.11	1.07	0.56	0.02	0.48
NM_006293	TYK2	1.49	1.11	1.51	1	0.26	0.26
NM_031432	TYRO3	0.1	-0.72	-1.14	0.16	-0.74	-1.18
NM_175866	UCK1	0.45	0.57	0.33	0.69	-0.44	0.16
NM_006852	UMPK	0.08	-0.12	0.42	-1.01	-0.5	-0.4
NM_017859	URKL1	-0.32	-1.25	-1.5	-0.4	-4.21	-3.01
NM_003565	UHMK1	0.08	0.47	-0.42	-0.22	0.39	0.47
NM_014683	ULK1	-1.85	-2.18	-1.86	-1.72	-3.11	-1.62
XM_929989	ULK2	0.14	0.15	0.09	0.63	-1.37	-0.67
NM_015518	DKFZP434C131	1.23	0.92	1.13	0.68	1.11	1.29
NM_016308	ULK4	0.4	0.26	0.71	0.28	-0.58	-0.75
NM_025054	VCPIP1	1.52	0.89	1.13	0.06	0.33	0.02
NM_003384	VRK1	0.93	0.22	0.64	-0.02	0.28	0
NM_006296	VRK2	1.6	1.91	1.5	1.65	0.39	1.2
NM_001025778	VRK3	0.72	1.22	0.78	1.25	-0.51	0.81
NM_003390	WEE1	-6.66	-8.01	-6.89	-6.58	-10.02	-9.92
NM_007191	WIF1	0.28	0.08	-0.24	-0.82	-0.08	-0.02
NM_018979	PRKWNK1	-0.15	-0.41	-0.18	-0.19	-1.3	-1.13
NM_006648	PRKWNK2	0.5	0.2	0.92	-0.02	-0.82	-0.2
NM_001002838	PRKWNK3	0.62	0.41	0.98	-0.7	0.49	0.32
NM_032387	WNK4	0.73	0.75	1	0.91	1.29	0.35
NM_005108	XYLB	0.11	0.25	-0.33	-0.36	-0.66	0.03
NM_005433	YES1	0.17	0.04	-0.44	-0.9	-0.7	-0.66
NM_001018046	FLJ23074	1.09	1.33	1.2	1.38	-0.27	-0.65
NM_016653	ZAK	-0.22	-0.08	-0.7	-0.97	0.35	-0.28
NM_207519	ZAP70	0.03	-0.04	-0.38	-0.13	0.13	0
Supplementary Table S2: Limma output: treatment effect per gene
Treatment effect per gene, ranked on p-value per tail. The genes with
negative t-statistics encode potential inhibitors of doxorubicin cytotoxicity;
the gene products with positive t-statistics mediate doxorubicin cytotoxicity.
Accession
Number	GeneID	p-value	t-statistic	FDR
NM_000076	CDKN1C	6.33e-05	-4.00022	0.0166228
NM_005456	JIP1 (MAPK8IP1)	0.000100501	-3.88938	0.0197988
NM_212469	CHKA	0.00109596	-3.26466	0.123374
NM_001319	CSNK1G2	0.00370884	-2.90192	0.215568
NM_001570	IRAK2	0.00382989	-2.89184	0.215568
NM_001381	DOK1	0.00525321	-2.79108	0.275969
NM_001291	CLK2	0.00713833	-2.69032	0.351563
NM_020421	ADCK1	0.00906184	-2.60971	0.408546
NM_031284	ADP-GK	0.0107953	-2.54926	0.437784
NM_004196	CDKL1	0.0111113	-2.53918	0.437784
NM_000586	IL2	0.0131854	-2.47872	0.485888
NM_052947	HAK	0.0155947	-2.41827	0.485888
NM_014826	CDC42BPA	0.0155947	-2.41827	0.485888
NM_198452	PNCK	0.0199343	-2.32758	0.541664
NM_001025778	VRK3	0.0210309	-2.30743	0.552412
NM_001001329	PRKCSH	0.024005	-2.25705	0.610193
NM_003656	CAMK1	0.0273373	-2.20667	0.67318
NM_003551	NME5	0.0310612	-2.15629	0.696563
NM_000180	GUCY2D	0.0334983	-2.12606	0.696563
NM_005248	FGR	0.0360972	-2.09583	0.696563
NM_000707	AVPR1B	0.0360972	-2.09583	0.696563
NM_001726	BRDT	0.0379237	-2.07568	0.696563
NM_001024646	CLK1	0.0398282	-2.05553	0.696563
NM_005975	PTK6	0.0408105	-2.04545	0.696563
NM_004119	FLT3	0.0449475	-2.00515	0.696563
NM_152619	MGC45428	0.0482775	-1.97492	0.696563
NM_003948	CDKL2	0.0494326	-1.96484	0.696563
NM_031267	CDC2L5	0.0506108	-1.95477	0.696563
NM_014397	NEK6	0.0506108	-1.95477	0.696563
NM_001825	CKMT2	0.0518124	-1.94469	0.696563
NM_006258	PRKG1	0.0530378	-1.93461	0.696563
NM_006721	ADK	0.0542873	-1.92454	0.70009
NM_173598	KSR2	0.0568601	-1.90438	0.70009
NM_001014431	AKT1	0.0568601	-1.90438	0.70009
NM_002220	ITPKA	0.0581841	-1.89431	0.70537
NM_052853	ADCK2	0.0623104	-1.86408	0.712426
NM_002766	PRPSAP1	0.0623104	-1.86408	0.712426
NM_000459	TEK	0.0651936	-1.84393	0.712426
NM_002376	MARK3	0.068186	-1.82378	0.712426
NM_020328	ACVR1B	0.069724	-1.8137	0.712426
NM_000221	KHK	0.0712903	-1.80362	0.712426
NM_031417	MARK4	0.0712903	-1.80362	0.712426
NM_014365	HSPB8	0.0728854	-1.79355	0.712426
NM_012290	TLK1	0.0728854	-1.79355	0.712426
NM_153710	C9ORF96	0.0761632	-1.7734	0.712426
NM_052987	CD(K)10	0.0778467	-1.76332	0.712426
NM_017431	PRKAG3	0.0778467	-1.76332	0.712426
NM_004690	LATS1	0.0795603	-1.75324	0.712426
NM_000706	AVPR1A	0.0830795	-1.73309	0.719414
NM_000389	CDKN1A	0.0830795	-1.73309	0.719414
NM_001261	CDK9	0.0867238	-1.71294	0.734821
NM_006314	CNKSR1	0.0904961	-1.69279	0.735715
NM_001700	AZU1	0.0924312	-1.68271	0.735715
NM_000738	CHRM1	0.0924312	-1.68271	0.735715
NM_024046	MGC8407	0.0964009	-1.66256	0.744744
NM_025194	ITPKC	0.0964009	-1.66256	0.744744
NM_016282	AK3L1	0.0984363	-1.65248	0.745845
NM_001827	CKS2	0.104749	-1.62225	0.757268
NM_000876	IGF2R	0.106923	-1.61218	0.759025
XM_497791	LOC391295	0.106923	-1.61218	0.759025
NM_001018064	NTRK2	0.111379	-1.59203	0.759025
NM_002984	CCL4	0.113661	-1.58195	0.759025
NM_145259	ACVR1C	0.120729	-1.55172	0.786235
NM_020990	CKMT1B	0.120729	-1.55172	0.786235
NM_015028	TLK2	0.125629	-1.53157	0.793207
NM_003583	DYRK2	0.128136	-1.52149	0.793207
NM_006256	PRKCL2	0.130682	-1.51142	0.793207
NM_054111	IHPK3	0.130682	-1.51142	0.793207
NM_152327	AK7	0.135892	-1.49126	0.793207
NM_005160	ADRBK2	0.135892	-1.49126	0.793207
NM_013410	AK3	0.141261	-1.47111	0.794908
NM_000144	FRDA	0.141261	-1.47111	0.794908
NM_033379	CDC2	0.144006	-1.46104	0.794908
NM_139354	MATK	0.144006	-1.46104	0.794908
NM_079421	CDKN2D	0.146791	-1.45096	0.794908
NM_001025243	IRAK1	0.146791	-1.45096	0.794908
NM_000020	ACVRL1	0.149618	-1.44088	0.794908
NM_001031812	CSNK1G3	0.152485	-1.43081	0.794908
NM_000208	INSR	0.152485	-1.43081	0.794908
NM_006252	PRKAA2	0.152485	-1.43081	0.794908
NM_001626	AKT2	0.155395	-1.42073	0.794908
NM_002739	PRKCG	0.155395	-1.42073	0.794908
NM_172207	CAMKK1	0.158346	-1.41066	0.794908
NM_004217	AURKB	0.16134	-1.40058	0.794908
NM_012474	UMP-CMPK	0.164376	-1.3905	0.794908
NM_012119	CCRK	0.167455	-1.38043	0.794908
NM_198973	MKNK1	0.167455	-1.38043	0.794908
NM_176800	PRPF4B	0.167455	-1.38043	0.794908
NM_017859	URKL1	0.167455	-1.38043	0.794908
NM_014299	BRD4	0.170577	-1.37035	0.800089
XM_290923	KIAA1639	0.173743	-1.36027	0.80064
XM_498286	LOC392226	0.173743	-1.36027	0.80064
NM_024779	PIP5K2C	0.176952	-1.3502	0.806002
NM_003936	CDK5R2	0.180206	-1.34012	0.808934
NM_005009	NME4	0.180206	-1.34012	0.808934
NM_001037343	CDKL5	0.183503	-1.33005	0.808934
NM_004936	CDKN2B	0.183503	-1.33005	0.808934
NM_001893	CSNK1D	0.186845	-1.31997	0.808934
NM_007174	CIT	0.190232	-1.30989	0.808934
NM_001824	CKM	0.190232	-1.30989	0.808934
NM_014683	ULK1	0.190232	-1.30989	0.808934
NM_006888	CALM1	0.19714	-1.28974	0.808934
NM_001222	CAMK2G	0.19714	-1.28974	0.808934
NM_003503	CDC7	0.19714	-1.28974	0.808934
NM_001018073	PCK2	0.19714	-1.28974	0.808934
NM_182472	EPHA5	0.200663	-1.27967	0.808934
NM_033115	MGC16169	0.200663	-1.27967	0.808934
NM_006296	VRK2	0.200663	-1.27967	0.808934
NM_006556	PMVK	0.204231	-1.26959	0.808934
NM_002982	CCL2	0.207845	-1.25951	0.808934
NM_004958	FRAP1	0.207845	-1.25951	0.808934
XM_929989	ULK2	0.207845	-1.25951	0.808934
NM_001184	ATR	0.211505	-1.24944	0.808934
NM_001015879	AURKC	0.211505	-1.24944	0.808934
NM_172084	CAMK2B	0.211505	-1.24944	0.808934
NM_000431	MVK	0.215212	-1.23936	0.808934
NM_003242	TGFBR2	0.215212	-1.23936	0.808934
NM_001956	EDN2	0.218965	-1.22929	0.808934
NM_001031715	FLJ12476	0.218965	-1.22929	0.808934
NM_002752	MAPK9	0.218965	-1.22929	0.808934
NM_005476	GNE	0.222765	-1.21921	0.808934
NM_002746	MAPK3	0.226612	-1.20913	0.815388
NM_003885	CDK5R1	0.242473	-1.16883	0.837444
NM_139158	ALS2CR7	0.246557	-1.15875	0.837444
NM_001009565	CDKL4	0.246557	-1.15875	0.837444
NM_001006115	IHPK1	0.246557	-1.15875	0.837444
NM_002610	PDK1	0.246557	-1.15875	0.837444
NM_001005911	IHPK2	0.250689	-1.14868	0.84061
NM_182493	MLCK	0.25487	-1.1386	0.851006
NM_174922	ADCK5	0.263376	-1.11845	0.857603
NM_016508	CDKL3	0.263376	-1.11845	0.857603
NM_014326	DAPK2	0.263376	-1.11845	0.857603
NM_000788	DCK	0.263376	-1.11845	0.857603
NM_004336	BUB1	0.267701	-1.10837	0.861014
NM_003157	NEK4	0.276498	-1.08822	0.875115
NM_175866	UCK1	0.276498	-1.08822	0.875115
NM_004935	CDK5	0.28097	-1.07814	0.875115
NM_002742	PRKCM	0.28097	-1.07814	0.875115
NM_004734	DCAMKL1	0.28549	-1.06807	0.878774
NM_000627	LTBP1	0.290059	-1.05799	0.882912
NM_001744	CAMK4	0.294678	-1.04792	0.882912
XM_498003	LOC391783	0.294678	-1.04792	0.882912
NM_004570	PIK3C2G	0.294678	-1.04792	0.882912
NM_005400	PRKCE	0.294678	-1.04792	0.882912
NM_138370	LOC91461	0.294678	-1.04792	0.882912
NM_000858	GUK1	0.299345	-1.03784	0.893499
NM_004304	ALK	0.308827	-1.01769	0.904667
NM_138733	PGK2	0.308827	-1.01769	0.904667
NM_002734	PRKAR1A	0.313641	-1.00761	0.908637
NM_002764	PRPS1	0.313641	-1.00761	0.908637
NM_002096	GTF2F1	0.323418	-0.987459	0.913452
XM_378043	LOC402353	0.323418	-0.987459	0.913452
NM_017449	EPHB2	0.323418	-0.987459	0.913452
NM_004329	BMPR1A	0.32838	-0.977383	0.9176
NM_016441	CRIM1	0.32838	-0.977383	0.9176
NM_002611	PDK2	0.32838	-0.977383	0.9176
NM_207578	PRKACB	0.333391	-0.967307	0.925042
NM_153809	TAF1L	0.333391	-0.967307	0.925042
NM_001826	CKS1B	0.34356	-0.947154	0.926556
NM_002647	PIK3C3	0.34356	-0.947154	0.926556
NM_022965	FGFR3	0.348718	-0.937078	0.926556
NM_053006	STK22B	0.348718	-0.937078	0.926556
NM_033304	ADRA1A	0.353925	-0.927002	0.926556
NM_033118	MYLK2	0.353925	-0.927002	0.926556
NM_207518	PRKACA	0.353925	-0.927002	0.926556
NM_004670	PAPSS2	0.359181	-0.916926	0.927984
NM_033487	CDC2L1	0.359181	-0.916926	0.927984
XM_497532	LOC441787	0.359181	-0.916926	0.927984
NM_213560	PRKCL1	0.359181	-0.916926	0.927984
NM_001625	AK2	0.364486	-0.90685	0.937086
NM_014586	HUNK	0.36984	-0.896774	0.937086
NM_198437	AURKA	0.36984	-0.896774	0.937086
NM_001892	CSNK1A1	0.375242	-0.886698	0.944005
NM_002497	NEK2	0.380692	-0.876622	0.944005
NM_024876	ADCK4	0.386191	-0.866545	0.944005
NM_018046	VG5Q	0.386191	-0.866545	0.944005
NM_020547	AMHR2	0.386191	-0.866545	0.944005
NM_018638	EKI1	0.386191	-0.866545	0.944005
NM_015191	SIK2	0.386191	-0.866545	0.944005
NM_003177	SYK	0.391738	-0.856469	0.944005
NM_004064	CDKN1B	0.391738	-0.856469	0.944005
NM_018208	FLJ10761	0.391738	-0.856469	0.944005
NM_181690	AKT3	0.397333	-0.846393	0.946837
NM_020804	PACSIN1	0.397333	-0.846393	0.946837
NM_001823	CKB	0.402977	-0.836317	0.946837
NM_005544	IRS1	0.408667	-0.826241	0.946837
NM_013355	PKN3	0.408667	-0.826241	0.946837
NM_002044	GALK2	0.408667	-0.826241	0.946837
NM_021574	BCR	0.414406	-0.816165	0.946837
NM_002115	HK3	0.414406	-0.816165	0.946837
NM_015112	MAST2	0.414406	-0.816165	0.946837
NM_003681	PDXK	0.414406	-0.816165	0.946837
NM_002436	MPP1	0.420192	-0.806089	0.946837
NM_016735	LIMK1	0.420192	-0.806089	0.946837
NM_005108	XYLB	0.420192	-0.806089	0.946837
NM_020439	CAMK1G	0.426025	-0.796013	0.946837
NM_003688	CASK	0.426025	-0.796013	0.946837
NM_000189	HK2	0.431905	-0.785937	0.946837
NM_005546	ITK	0.431905	-0.785937	0.946837
NM_145333	MAP3K7	0.431905	-0.785937	0.946837
NM_212535	PRKCB1	0.431905	-0.785937	0.946837
NM_030911	CDADC1	0.443805	-0.765784	0.946837
NM_001001852	PIM3	0.443805	-0.765784	0.946837
NM_003985	TNIK	0.449824	-0.755708	0.946837
NM_014216	ITPK1	0.449824	-0.755708	0.946837
NM_013302	EEF2K	0.462001	-0.735556	0.946837
NM_005184	CALM3	0.47436	-0.715404	0.946837
XM_370878	KIAA2002	0.47436	-0.715404	0.946837
NM_012071	COMMD3	0.480606	-0.705328	0.946837
NM_005356	LCK	0.480606	-0.705328	0.946837
NM_000476	AK1	0.486898	-0.695252	0.946837
NM_007284	PTK9L	0.486898	-0.695252	0.946837
NM_005235	ERBB4	0.493233	-0.685175	0.946837
NM_000222	KIT	0.493233	-0.685175	0.946837
NM_005204	MAP3K8	0.493233	-0.685175	0.946837
NM_177560	CSNK2A1	0.493233	-0.685175	0.946837
NM_000245	MET	0.499613	-0.675099	0.946837
NM_015148	PASK	0.499613	-0.675099	0.946837
NM_173175	PTK2B	0.499613	-0.675099	0.946837
NM_003565	UHMK1	0.499613	-0.675099	0.946837
NM_001211	BUB1B	0.499613	-0.675099	0.946837
NM_032960	MAPKAPK2	0.506036	-0.665023	0.946837
NM_001721	BMX	0.512502	-0.654947	0.946837
NM_004635	MAPKAPK3	0.512502	-0.654947	0.946837
NM_002843	PTPRJ	0.512502	-0.654947	0.946837
NM_024622	FLJ21901	0.512502	-0.654947	0.946837
NM_002747	MAPK4	0.512502	-0.654947	0.946837
NM_006343	MERTK	0.519011	-0.644871	0.946837
NM_006035	CDC42BPB	0.525562	-0.634795	0.946837
NM_014920	ICK	0.525562	-0.634795	0.946837
NM_006285	TESK1	0.525562	-0.634795	0.946837
NM_015076	CD(K)11	0.532156	-0.624719	0.946837
NM_201264	NRP2	0.532156	-0.624719	0.946837
NM_003558	PIP5K1B	0.532156	-0.624719	0.946837
NM_001274	CHEK1	0.532156	-0.624719	0.946837
NM_001260	CDK8	0.538791	-0.614643	0.946837
NM_005207	CRKL	0.538791	-0.614643	0.946837
NM_032435	KIAA1804	0.538791	-0.614643	0.946837
NM_139124	MAPK8IP2	0.538791	-0.614643	0.946837
NM_033141	MAP3K9	0.545467	-0.604567	0.946837
NM_005104	BRD2	0.552184	-0.59449	0.946837
NM_023110	FGFR1	0.552184	-0.59449	0.946837
NM_152649	FLJ34389	0.552184	-0.59449	0.946837
NM_033126	PSKH2	0.552184	-0.59449	0.946837
NM_078626	CDKN2C	0.558942	-0.584414	0.946837
NM_173492	PIP5KL1	0.558942	-0.584414	0.946837
NM_020778	MIDORI	0.558942	-0.584414	0.946837
NM_023018	FLJ13052	0.558942	-0.584414	0.946837
NM_005157	ABL1	0.565739	-0.574338	0.946837
NM_005027	PIK3R2	0.565739	-0.574338	0.946837
XM_496596	LOC401007	0.572576	-0.564262	0.946837
NM_004383	CSK	0.572576	-0.564262	0.946837
NM_004417	DUSP1	0.572576	-0.564262	0.946837
NM_145059	FUK	0.572576	-0.564262	0.946837
NM_006213	PHKG1	0.572576	-0.564262	0.946837
NM_016457	PRKD2	0.572576	-0.564262	0.946837
NM_182661	CERK	0.579452	-0.554186	0.946837
NM_001004105	GRK6	0.579452	-0.554186	0.946837
NM_002650	PIK4CA	0.579452	-0.554186	0.946837
NM_138993	MAP311	0.586366	-0.54411	0.946837
NM_005028	PIP5K2A	0.593318	-0.534034	0.949563
NM_024594	PANK3	0.593318	-0.534034	0.949563
NM_018216	PANK4	0.600308	-0.523958	0.949563
NM_014215	INSRR	0.607335	-0.513882	0.949563
NM_006219	PIK3CB	0.607335	-0.513882	0.949563
NM_004157	PRKAR2A	0.607335	-0.513882	0.949563
NM_001017423	PYCS	0.614398	-0.503805	0.950772
NM_003909	CPNE3	0.621497	-0.493729	0.950772
NM_004448	ERBB2	0.621497	-0.493729	0.950772
NM_005192	CDKN3	0.628632	-0.483653	0.950772
NM_005443	PAPSS1	0.628632	-0.483653	0.950772
NM_005592	MUSK	0.635801	-0.473577	0.950772
NM_145910	NE(K)11	0.635801	-0.473577	0.950772
NM_006257	PRKCQ	0.635801	-0.473577	0.950772
NM_001292	CLK3	0.643005	-0.463501	0.950772
NM_002576	PAK1	0.643005	-0.463501	0.950772
NM_004203	PKMYT1	0.643005	-0.463501	0.950772
NM_003573	LTBP4	0.650243	-0.453425	0.950772
NM_139032	MAPK7	0.650243	-0.453425	0.950772
NM_004409	DMPK	0.650243	-0.453425	0.950772
NM_022963	FGFR4	0.650243	-0.453425	0.950772
NM_006201	PCTK1	0.650243	-0.453425	0.950772
NM_002732	PRKACG	0.657513	-0.443349	0.950772
NM_152230	IPMK	0.657513	-0.443349	0.950772
NM_002646	PIK3C2B	0.657513	-0.443349	0.950772
NM_003557	PIP5K1A	0.657513	-0.443349	0.950772
NM_032430	KIAA1811	0.664817	-0.433273	0.950772
NM_001221	CAMK2D	0.664817	-0.433273	0.950772
NM_152696	HIPK1	0.664817	-0.433273	0.950772
NM_002093	GSK3B	0.672152	-0.423197	0.957786
NM_006875	PIM2	0.679518	-0.41312	0.959607
NM_005813	PRKCN	0.679518	-0.41312	0.959607
NM_003726	SCAP1	0.679518	-0.41312	0.959607
NM_181093	PACE-1	0.679518	-0.41312	0.959607
NM_017593	BMP2K	0.686916	-0.403044	0.959733
NM_022048	CSNK1G1	0.686916	-0.403044	0.959733
NM_005232	EPHA1	0.686916	-0.403044	0.959733
NM_007254	PNKP	0.686916	-0.403044	0.959733
NM_001406	EFNB3	0.694343	-0.392968	0.961586
NM_004834	MAP4K4	0.694343	-0.392968	0.961586
NM_004566	PFKFB3	0.694343	-0.392968	0.961586
NM_001013703	EIF2AK4	0.694343	-0.392968	0.961586
NM_002419	MAP11	0.7018	-0.382892	0.963446
NM_002577	PAK2	0.7018	-0.382892	0.963446
NM_001106	ACVR2B	0.7018	-0.382892	0.963446
NM_002929	GRK1	0.7018	-0.382892	0.963446
NM_015000	STK38L	0.709285	-0.372816	0.970342
NM_004963	GUCY2C	0.709285	-0.372816	0.970342
NM_005734	HIPK3	0.72434	-0.352664	0.97423
NM_002626	PFKL	0.72434	-0.352664	0.97423
XM_175125	HMCN2	0.731909	-0.342588	0.97423
NM_020639	ANKRD3	0.731909	-0.342588	0.97423
NM_006908	RAC1	0.731909	-0.342588	0.97423
NM_014264	PLK4	0.731909	-0.342588	0.97423
NM_001278	CHUK	0.747123	-0.322436	0.977232
NM_001005915	ERBB3	0.747123	-0.322436	0.977232
NM_001004057	GRK4	0.747123	-0.322436	0.977232
NM_001024660	KALRN	0.747123	-0.322436	0.977232
NM_006255	PRKCH	0.747123	-0.322436	0.977232
NM_001001875	NYD-SP25	0.747123	-0.322436	0.977232
NM_177990	PAK7	0.754767	-0.312359	0.977232
NM_013276	CARKL	0.762436	-0.302283	0.977232
NM_001258	CDK3	0.762436	-0.302283	0.977232
NM_002019	FLT1	0.762436	-0.302283	0.977232
NM_014602	PIK3R4	0.762436	-0.302283	0.977232
NM_144610	FLJ25006	0.770128	-0.292207	0.977232
NM_005044	PRKX	0.770128	-0.292207	0.977232
NM_175886	PRPS1L1	0.770128	-0.292207	0.977232
XM_497921	LOC391533	0.777843	-0.282131	0.983853
NM_002609	PDGFRB	0.777843	-0.282131	0.983853
NM_001947	DUSP7	0.78558	-0.272055	0.984074
NM_002736	PRKAR2B	0.78558	-0.272055	0.984074
NM_212502	PCTK3	0.793338	-0.261979	0.984074
NM_145203	CSNK1A1L	0.801116	-0.251903	0.984074
NM_014002	IKBKE	0.801116	-0.251903	0.984074
NM_001105	ACVR1	0.808915	-0.241827	0.984074
NM_016123	IRAK4	0.816732	-0.231751	0.984074
NM_017525	HSMDPKIN	0.816732	-0.231751	0.984074
NM_138995	MYO3B	0.816732	-0.231751	0.984074
NM_014720	SLK	0.816732	-0.231751	0.984074
NM_025195	TPK1	0.816732	-0.231751	0.984074
NM_172215	CAMKK2	0.824567	-0.221674	0.98534
NM_022076	DUSP21	0.824567	-0.221674	0.98534
NM_018650	MARK1	0.824567	-0.221674	0.98534
NM_183001	SHC1	0.824567	-0.221674	0.98534
NM_007199	IRAK3	0.83242	-0.211598	0.98534
NM_003640	IKBKAP	0.83242	-0.211598	0.98534
NM_025144	LAK	0.84029	-0.201522	0.98534
NM_181839	PKIA	0.84029	-0.201522	0.98534
NM_005607	PTK2	0.84029	-0.201522	0.98534
NM_153006	NAGS	0.848176	-0.191446	0.98716
NM_138981	MAP310	0.856077	-0.18137	0.98716
NM_033015	FASTK	0.863993	-0.171294	0.98716
NM_022740	HIPK2	0.863993	-0.171294	0.98716
NM_001014794	ILK	0.863993	-0.171294	0.98716
NM_014238	KSR	0.863993	-0.171294	0.98716
NM_002595	PCTK2	0.863993	-0.171294	0.98716
NM_003648	DGKD	0.871922	-0.161218	0.98716
NM_000875	IGF1R	0.871922	-0.161218	0.98716
NM_001007792	NTRK1	0.871922	-0.161218	0.98716
NM_000215	JAK3	0.879864	-0.151142	0.98716
NM_006301	MAP12	0.879864	-0.151142	0.98716
XM_038150	MAST3	0.879864	-0.151142	0.98716
NM_004420	DUSP8	0.887818	-0.141066	0.98716
NM_178564	NRBP2	0.887818	-0.141066	0.98716
NM_002625	PFKFB1	0.887818	-0.141066	0.98716
NM_001619	ADRBK1	0.895784	-0.130989	0.98716
NM_001896	CSNK2A2	0.895784	-0.130989	0.98716
NM_031965	GSG2	0.895784	-0.130989	0.98716
NM_001007071	RPS6KB2	0.895784	-0.130989	0.98716
NM_000906	NPR1	0.90376	-0.120913	0.98716
NM_022755	C9ORF12	0.90376	-0.120913	0.98716
NM_001616	ACVR2	0.911745	-0.110837	0.98716
NM_002612	PDK4	0.91974	-0.100761	0.98716
NM_138292	ATM	0.927743	-0.090685	0.98716
NM_139209	GRK7	0.927743	-0.090685	0.98716
NM_144685	HIPK4	0.927743	-0.090685	0.98716
NM_000679	ADRA1B	0.927743	-0.090685	0.98716
XM_498294	LOC392265	0.935753	-0.0806089	0.98716
NM_006483	DYRK1B	0.935753	-0.0806089	0.98716
NM_002755	MAP2K1	0.935753	-0.0806089	0.98716
NM_004441	EPHB1	0.935753	-0.0806089	0.98716
NM_032471	PKIB	0.94377	-0.0705328	0.98716
NM_001522	GUCY2F	0.94377	-0.0705328	0.98716
NM_006182	DDR2	0.951792	-0.0604567	0.98716
XM_497052	LOC441435	0.951792	-0.0604567	0.98716
NM_133379	TTK	0.959819	-0.0503805	0.98716
NM_030662	MAP2K2	0.959819	-0.0503805	0.98716
NM_002649	PIK3CG	0.959819	-0.0503805	0.98716
NM_207519	ZAP70	0.959819	-0.0503805	0.98716
XM_496486	LOC440785	0.959819	-0.0503805	0.98716
NM_002685	EXOSC10	0.959819	-0.0503805	0.98716
NM_002578	PAK3	0.959819	-0.0503805	0.98716
NM_001018046	FLJ23074	0.96785	-0.0403044	0.98716
NM_001014834	PAK4	0.96785	-0.0403044	0.98716
NM_000292	PHKA2	0.96785	-0.0403044	0.98716
NM_031432	TYRO3	0.96785	-0.0403044	0.98716
NM_212539	PRKCD	0.96785	-0.0403044	0.98716
NM_017662	TRIO	0.975885	-0.0302283	0.98716
NM_024838	THNSL1	0.975885	-0.0302283	0.98716
NM_152910	DGKH	0.975885	-0.0302283	0.98716
NM_018425	PI4KII	0.983922	-0.0201522	0.990205
NM_004445	EPHB6	0.983922	-0.0201522	0.990205
NM_003258	TK1	0.983922	-0.0201522	0.990205
NM_013254	TBK1	0.991961	-0.0100761	0.993221
NM_033116	NEK9	0.991961	-0.0100761	0.993221
NM_002969	MAP312	1	0.0173536	1
NM_000024	ADRB2	0.991961	0.0100761	0.993221
NM_000188	HK1	0.991961	0.0100761	0.993221
NM_014840	ARK5	0.983922	0.0201522	0.990205
NM_016081	KIAA0992	0.975885	0.0302283	0.98716
NM_024619	FN3KRP	0.975885	0.0302283	0.98716
NM_032538	TRPM7	0.975885	0.0302283	0.98716
NM_003668	MAPKAPK5	0.975885	0.0302283	0.98716
NM_002654	PKM2	0.975885	0.0302283	0.98716
NM_020397	CAMK1D	0.96785	0.0403044	0.98716
NM_152881	PTK7	0.96785	0.0403044	0.98716
NM_005316	GTF2H1	0.96785	0.0403044	0.98716
NM_002651	PIK4CB	0.96785	0.0403044	0.98716
NM_178170	NEK8	0.959819	0.0503805	0.98716
NM_006374	STK25	0.959819	0.0503805	0.98716
NM_006609	MAP3K2	0.959819	0.0503805	0.98716
NM_206961	LTK	0.951792	0.0604567	0.98716
NM_004431	EPHA2	0.951792	0.0604567	0.98716
NM_032409	PINK1	0.951792	0.0604567	0.98716
XM_497470	PRKXP1	0.951792	0.0604567	0.98716
NM_017572	MKNK2	0.951792	0.0604567	0.98716
NM_001346	DGKG	0.94377	0.0705328	0.98716
NM_005391	PDK3	0.94377	0.0705328	0.98716
NM_006251	PRKAA1	0.935753	0.0806089	0.98716
NM_153361	MGC42105	0.927743	0.090685	0.98716
NM_152534	FLJ32685	0.927743	0.090685	0.98716
NM_004440	EPHA7	0.927743	0.090685	0.98716
NM_000167	GK	0.91974	0.100761	0.98716
NM_002760	PRKY	0.91974	0.100761	0.98716
NM_002767	PRPSAP2	0.91974	0.100761	0.98716
NM_004614	TK2	0.91974	0.100761	0.98716
NM_018979	PRKWNK1	0.91974	0.100761	0.98716
NM_012145	DTYMK	0.91974	0.100761	0.98716
NM_138316	PANK1	0.91974	0.100761	0.98716
NM_138687	PIP5K2B	0.91974	0.100761	0.98716
NM_001799	CDK7	0.911745	0.110837	0.98716
NM_006909	RASGRF2	0.911745	0.110837	0.98716
NM_004226	STK17B	0.911745	0.110837	0.98716
NM_052841	STK22C	0.911745	0.110837	0.98716
NM_014226	RAGE	0.90376	0.120913	0.98716
NM_003647	DGKE	0.895784	0.130989	0.98716
NM_019884	GSK3A	0.895784	0.130989	0.98716
NM_002720	PPP4C	0.895784	0.130989	0.98716
NM_003331	TXK	0.895784	0.130989	0.98716
NM_033266	ERN2	0.895784	0.130989	0.98716
NM_002513	NME3	0.895784	0.130989	0.98716
NM_144729	DUSP10	0.887818	0.141066	0.98716
NM_182689	EFNA4	0.887818	0.141066	0.98716
NM_174858	AK5	0.879864	0.151142	0.98716
NM_032237	FLJ23356	0.879864	0.151142	0.98716
NM_022158	FN3K	0.879864	0.151142	0.98716
NM_006206	PDGFRA	0.879864	0.151142	0.98716
NM_002591	PCK1	0.879864	0.151142	0.98716
NM_002005	FES	0.871922	0.161218	0.98716
NM_004938	DAPK1	0.863993	0.171294	0.98716
NM_152835	PDIK1L	0.863993	0.171294	0.98716
NM_020791	KIAA1361	0.863993	0.171294	0.98716
NM_015419	DKFZP564I1922	0.856077	0.18137	0.98716
XM_370729	LOC387934	0.856077	0.18137	0.98716
NM_003318	TTBK2	0.848176	0.191446	0.98716
NM_000061	BTK	0.84029	0.201522	0.98534
NM_024652	LRRK1	0.84029	0.201522	0.98534
NM_006622	PLK2	0.84029	0.201522	0.98534
NM_001033582	PRKCZ	0.84029	0.201522	0.98534
NM_002110	HCK	0.83242	0.211598	0.98534
NM_139021	ERK8	0.83242	0.211598	0.98534
NM_002648	PIM1	0.83242	0.211598	0.98534
NM_005374	MPP2	0.83242	0.211598	0.98534
NM_031414	STK31	0.824567	0.221674	0.98534
NM_018571	ALS2CR2	0.816732	0.231751	0.984074
NM_000075	CDK4	0.816732	0.231751	0.984074
NM_006259	PRKG2	0.816732	0.231751	0.984074
NM_173354	SNF1LK	0.816732	0.231751	0.984074
NM_002350	LYN	0.816732	0.231751	0.984074
NM_001654	ARAF1	0.808915	0.241827	0.984074
NM_005906	MAK	0.808915	0.241827	0.984074
NM_004783	TAO1	0.808915	0.241827	0.984074
NM_016231	NLK	0.808915	0.241827	0.984074
NM_001743	CALM2	0.801116	0.251903	0.984074
NM_013233	STK39	0.801116	0.251903	0.984074
NM_025164	KIAA0999	0.801116	0.251903	0.984074
NM_012224	NEK1	0.801116	0.251903	0.984074
NM_031361	COL4A3BP	0.793338	0.261979	0.984074
NM_005211	CSF1R	0.793338	0.261979	0.984074
NM_001024629	NRP1	0.793338	0.261979	0.984074
NM_175854	PAN3	0.793338	0.261979	0.984074
NM_022652	DUSP6	0.78558	0.272055	0.984074
NM_014791	MELK	0.78558	0.272055	0.984074
NM_006904	PRKDC	0.78558	0.272055	0.984074
XM_496234	LOC440451	0.770128	0.292207	0.977232
NM_003010	MAP2K4	0.770128	0.292207	0.977232
NM_013392	NRBP	0.770128	0.292207	0.977232
NM_002765	PRPS2	0.770128	0.292207	0.977232
NM_130846	PTPRR	0.770128	0.292207	0.977232
NM_033507	GCK	0.770128	0.292207	0.977232
NM_005026	PIK3CD	0.762436	0.302283	0.977232
NM_004612	TGFBR1	0.762436	0.302283	0.977232
NM_007170	TESK2	0.754767	0.312359	0.977232
NM_052827	CDK2	0.754767	0.312359	0.977232
NM_003995	NPR2	0.754767	0.312359	0.977232
NM_033534	CDC2L2	0.754767	0.312359	0.977232
NM_001203	BMPR1B	0.747123	0.322436	0.977232
NM_006260	DNAJC3	0.747123	0.322436	0.977232
NM_182398	RPS6KA5	0.739503	0.332512	0.977232
XM_927215	AATK	0.731909	0.342588	0.97423
XM_047355	KIAA1765	0.731909	0.342588	0.97423
NM_033392	MAPK8IP3	0.731909	0.342588	0.97423
NM_004156	PPP2CB	0.731909	0.342588	0.97423
NM_201629	TJP2	0.731909	0.342588	0.97423
NM_018238	MULK	0.72434	0.352664	0.97423
NM_033550	TOPK	0.72434	0.352664	0.97423
NM_021643	TRIB1	0.72434	0.352664	0.97423
NM_004672	MAP3K6	0.716799	0.36274	0.97423
NM_015716	MINK	0.716799	0.36274	0.97423
NM_007181	MAP4K1	0.7018	0.382892	0.963446
XM_291141	KIAA0303	0.694343	0.392968	0.961586
NM_003831	RIOK3	0.686916	0.403044	0.959733
NM_021158	TRIB2	0.686916	0.403044	0.959733
NM_199335	FYB	0.679518	0.41312	0.959607
NM_007371	BRD3	0.672152	0.423197	0.957786
NM_138923	TAF1	0.664817	0.433273	0.950772
NM_004443	EPHB3	0.664817	0.433273	0.950772
NM_016542	RP6-213H19.1	0.664817	0.433273	0.950772
NM_003328	TTN	0.664817	0.433273	0.950772
NM_000291	PGK1	0.664817	0.433273	0.950772
NM_005158	ABL2	0.657513	0.443349	0.950772
NM_001204	BMPR2	0.657513	0.443349	0.950772
NM_005198	CHKB	0.657513	0.443349	0.950772
NM_002227	JAK1	0.657513	0.443349	0.950772
NM_014572	LATS2	0.657513	0.443349	0.950772
NM_004742	BAIAP1	0.657513	0.443349	0.950772
NM_024069	MGC2749	0.657513	0.443349	0.950772
NM_030906	STK33	0.657513	0.443349	0.950772
NM_152720	NEK3	0.650243	0.453425	0.950772
NM_022976	FGFR2	0.650243	0.453425	0.950772
NM_001894	CSNK1E	0.643005	0.463501	0.950772
NM_002530	NTRK3	0.635801	0.473577	0.950772
NM_004954	MARK2	0.635801	0.473577	0.950772
NM_017433	MYO3A	0.635801	0.473577	0.950772
NM_001699	AXL	0.628632	0.483653	0.950772
NM_004438	EPHA4	0.628632	0.483653	0.950772
NM_004444	EPHB4	0.628632	0.483653	0.950772
NM_001018139	NME2	0.614398	0.503805	0.950772
NM_002645	PIK3C2A	0.614398	0.503805	0.950772
NM_021970	MAP2K1IP1	0.607335	0.513882	0.949563
NM_133494	NEK7	0.607335	0.513882	0.949563
NM_005793	NME6	0.607335	0.513882	0.949563
NM_002759	PRKR	0.600308	0.523958	0.949563
NM_030768	ILKAP	0.600308	0.523958	0.949563
XM_497249	LOC390003	0.600308	0.523958	0.949563
NM_004073	PLK3	0.600308	0.523958	0.949563
NM_014496	RPS6KA6	0.600308	0.523958	0.949563
NM_016507	CRK7	0.593318	0.534034	0.949563
NM_002253	KDR	0.593318	0.534034	0.949563
NM_001715	BLK	0.586366	0.54411	0.946837
NM_015533	DKFZP586B1621	0.586366	0.54411	0.946837
NM_014916	LMTK2	0.586366	0.54411	0.946837
NM_014975	SAST	0.586366	0.54411	0.946837
NM_031268	PDPK1	0.586366	0.54411	0.946837
NM_152671	PIP5K3	0.586366	0.54411	0.946837
NM_020630	RET	0.586366	0.54411	0.946837
NM_139049	MAPK8	0.579452	0.554186	0.946837
NM_018323	PI4K2B	0.579452	0.554186	0.946837
NM_173575	STK32C	0.579452	0.554186	0.946837
NM_005433	YES1	0.579452	0.554186	0.946837
NM_003957	STK29	0.572576	0.564262	0.946837
NM_001347	DGKQ	0.572576	0.564262	0.946837
XM_496653	EPHA6	0.572576	0.564262	0.946837
NM_004717	DGKI	0.565739	0.574338	0.946837
NM_145109	MAP2K3	0.565739	0.574338	0.946837
NM_002401	MAP3K3	0.565739	0.574338	0.946837
NM_002740	PRKCI	0.565739	0.574338	0.946837
XM_496112	LOC440332	0.565739	0.574338	0.946837
XM_372663	LOC390777	0.565739	0.574338	0.946837
NM_005372	MOS	0.558942	0.584414	0.946837
NM_015518	DKFZP434C131	0.558942	0.584414	0.946837
NM_004333	BRAF	0.558942	0.584414	0.946837
NM_002461	MVD	0.558942	0.584414	0.946837
NM_004560	ROR2	0.558942	0.584414	0.946837
NM_002880	RAF1	0.552184	0.59449	0.946837
NM_003137	SRPK1	0.552184	0.59449	0.946837
NM_018423	STYK1	0.552184	0.59449	0.946837
NM_003845	DYRK4	0.545467	0.604567	0.946837
NM_199289	NEK5	0.545467	0.604567	0.946837
NM_001929	DGUOK	0.545467	0.604567	0.946837
NM_033214	GK2	0.545467	0.604567	0.946837
NM_012346	NUP62	0.545467	0.604567	0.946837
NM_138957	MAPK1	0.538791	0.614643	0.946837
NM_017771	PXK	0.538791	0.614643	0.946837
XM_291344	FLJ12649	0.538791	0.614643	0.946837
NM_000455	ST11	0.538791	0.614643	0.946837
NM_001031801	LIMK2	0.532156	0.624719	0.946837
XM_377941	LOC402269	0.532156	0.624719	0.946837
NM_001003786	LYK5	0.532156	0.624719	0.946837
NM_024091	MGC5297	0.532156	0.624719	0.946837
NM_006648	PRKWNK2	0.532156	0.624719	0.946837
NM_017672	TRPM6	0.525562	0.634795	0.946837
NM_005113	GOLGA5	0.519011	0.644871	0.946837
NM_002754	MAPK13	0.519011	0.644871	0.946837
NM_032630	CINP	0.506036	0.665023	0.946837
XM_291277	DKFZP761P0423	0.506036	0.665023	0.946837
NM_001006943	EPHA8	0.506036	0.665023	0.946837
XM_042066	MAP3K1	0.506036	0.665023	0.946837
NM_006742	PSKH1	0.499613	0.675099	0.946837
NM_014413	HRI	0.493233	0.685175	0.946837
XM_372002	LOC389599	0.493233	0.685175	0.946837
NM_145185	MAP2K7	0.493233	0.685175	0.946837
NM_181871	PKLR	0.486898	0.695252	0.946837
NM_170709	SGKL	0.486898	0.695252	0.946837
NM_145695	DGKB	0.486898	0.695252	0.946837
NM_001259	CDK6	0.480606	0.705328	0.946837
NM_002031	FRK	0.480606	0.705328	0.946837
NM_001001671	MAP3K15	0.480606	0.705328	0.946837
NM_015690	STK36	0.480606	0.705328	0.946837
NM_201554	DGKA	0.468158	0.72548	0.946837
NM_017567	NAGK	0.468158	0.72548	0.946837
NM_004850	ROCK2	0.468158	0.72548	0.946837
NM_006281	STK3	0.468158	0.72548	0.946837
NM_007191	WIF1	0.468158	0.72548	0.946837
NM_003954	MAP3K14	0.462001	0.735556	0.946837
NM_002447	MST1R	0.462001	0.735556	0.946837
NM_018339	RFK	0.462001	0.735556	0.946837
NM_016308	ULK4	0.45589	0.745632	0.946837
NM_201533	DGKZ	0.449824	0.755708	0.946837
NM_021133	RNASEL	0.449824	0.755708	0.946837
NM_018492	TNNI3K	0.449824	0.755708	0.946837
NM_014911	AAK1	0.443805	0.765784	0.946837
NM_018343	RIOK2	0.443805	0.765784	0.946837
NM_016653	ZAK	0.443805	0.765784	0.946837
NM_001495	GFRA2	0.437831	0.77586	0.946837
NM_005627	SGK	0.431905	0.785937	0.946837
XM_208545	LOC283155	0.414406	0.816165	0.946837
NM_199462	DUSTYPK	0.414406	0.816165	0.946837
NM_001556	IKBKB	0.414406	0.816165	0.946837
NM_032017	MGC4796	0.408667	0.826241	0.946837
NM_002737	PRKCA	0.408667	0.826241	0.946837
NM_173500	TTBK1	0.402977	0.836317	0.946837
NM_004418	DUSP2	0.391738	0.856469	0.944005
NM_003582	DYRK3	0.391738	0.856469	0.944005
NM_153637	PANK2	0.391738	0.856469	0.944005
NM_006282	STK4	0.391738	0.856469	0.944005
NM_031935	HMCN1	0.386191	0.866545	0.944005
NM_002499	NEO1	0.380692	0.876622	0.944005
NM_170693	SGK2	0.36984	0.896774	0.937086
NM_006293	TYK2	0.36984	0.896774	0.937086
NM_171825	CAMK2A	0.36984	0.896774	0.937086
NM_004952	EFNA3	0.353925	0.927002	0.926556
NM_002958	RYK	0.353925	0.927002	0.926556
NM_020666	CLK4	0.348718	0.937078	0.926556
NM_013994	DDR1	0.348718	0.937078	0.926556
NM_030952	SNARK	0.34356	0.947154	0.926556
XM_497521	LOC441777	0.34356	0.947154	0.926556
NM_003390	WEE1	0.34356	0.947154	0.926556
NM_145862	CHEK2	0.338451	0.95723	0.926556
NM_007271	STK38	0.338451	0.95723	0.926556
NM_003629	PIK3R3	0.338451	0.95723	0.926556
NM_001364	DLG2	0.323418	0.987459	0.913452
NM_145001	STK32A	0.323418	0.987459	0.913452
NM_016281	JIK	0.323418	0.987459	0.913452
NM_001932	MPP3	0.318505	0.997535	0.913452
NM_002020	FLT4	0.313641	1.00761	0.908637
NM_032387	WNK4	0.308827	1.01769	0.904667
NM_198465	NRK	0.308827	1.01769	0.904667
NM_032037	SSTK	0.304061	1.02776	0.904152
NM_002944	ROS1	0.294678	0.104792	0.882912
NM_053031	MYLK	0.28549	1.06807	0.878774
NM_000154	GALK1	0.28549	1.06807	0.878774
NM_005109	OSR1	0.28097	1.07814	0.875115
NM_000294	PHKG2	0.28097	1.07814	0.875115
NM_030950	RFP	0.28097	1.07814	0.875115
NM_000269	NME1	0.272075	1.0983	0.871526
NM_031988	MAP2K6	0.267701	1.10837	0.861014
NM_001031835	PHKB	0.267701	1.10837	0.861014
NM_002822	PTK9	0.263376	1.11845	0.857603
NM_001013664	LOC392395	0.259099	1.12852	0.857603
NM_003804	RIPK1	0.250689	1.14868	0.84061
NM_022128	RBKS	0.250689	1.14868	0.84061
NM_001010938	TNK1	0.246557	1.15875	0.837444
NM_032028	STK22D	0.246557	1.15875	0.837444
NM_032844	MASTL	0.246557	1.15875	0.837444
NM_002637	PHKA1	0.242473	1.16883	0.837444
NM_007118	TRIB3	0.242473	1.16883	0.837444
NM_004087	DLG1	0.238436	1.1789	0.837444
NM_012424	RPS6KC1	0.238436	1.1789	0.837444
NM_005030	PLK1	0.238436	1.1789	0.837444
NM_021972	SPHK1	0.226612	1.20913	0.815388
NM_005923	MAP3K5	0.222765	1.21921	0.808934
NM_004567	PFKFB4	0.222765	1.21921	0.808934
NM_017988	FLJ10074	0.222765	1.21921	0.808934
NM_006575	MAP4K5	0.218965	1.22929	0.808934
NM_022445	TP53RK	0.215212	1.23936	0.808934
NM_001004338	EPHA10	0.215212	1.23936	0.808934
NM_182644	EPHA3	0.211505	1.24944	0.808934
NM_005406	ROCK1	0.211505	1.24944	0.808934
NM_005424	TIE	0.211505	1.24944	0.808934
NM_004579	MAP4K2	0.204231	1.26959	0.808934
NM_197972	NME7	0.204231	1.26959	0.808934
NM_005881	BCKDK	0.19714	1.28974	0.808934
NM_002715	PPP2CA	0.19714	1.28974	0.808934
NM_174944	C14ORF20	0.19714	1.28974	0.808934
NM_020168	PAK6	0.193663	1.29982	0.808934
NM_014370	STK23	0.186845	1.31997	0.808934
NM_001365	DLG4	0.176952	1.3502	0.806002
NM_182692	SRPK2	0.173743	1.36027	0.80064
NM_006218	PIK3CA	0.170577	1.37035	0.800089
NM_153048	FYN	0.164376	1.3905	0.794908
NM_005255	GAK	0.164376	1.3905	0.794908
NM_139013	MAPK14	0.164376	1.3905	0.794908
NM_130438	DYRK1A	0.16134	1.40058	0.794908
NM_006207	PDGFRL	0.158346	1.41066	0.794908
NM_005012	ROR1	0.158346	1.41066	0.794908
NM_020126	SPHK2	0.158346	1.41066	0.794908
NM_003215	TEC	0.158346	1.41066	0.794908
NM_001394	DUSP4	0.149618	1.44088	0.794908
NM_178510	ANKK1	0.146791	1.45096	0.794908
XM_498300	LOC442402	0.138556	1.48119	0.794908
NM_153005	RIOK1	0.138556	1.48119	0.794908
NM_003930	SCAP2	0.135892	1.49126	0.793207
NM_015978	TNK2	0.135892	1.49126	0.793207
XM_496963	LOC286042	0.135892	1.49126	0.793207
NM_017719	SNRK	0.133268	1.50134	0.793207
NM_005246	FER	0.130682	1.51142	0.793207
NM_002045	GAP43	0.128136	1.52149	0.793207
NM_004760	STK17A	0.12316	1.54164	0.789025
NM_006852	UMPK	0.12316	1.54164	0.789025
NM_181504	PIK3R1	0.118336	1.5618	0.783602
NM_198578	LRRK2	0.113661	1.58195	0.759025
NM_152900	MAGI-3	0.113661	1.58195	0.759025
NM_002733	PRKAG1	0.111379	1.59203	0.759025
NM_002446	MAP10	0.109133	1.6021	0.759025
NM_001006944	RPS6KA4	0.109133	1.6021	0.759025
NM_021120	DLG3	0.10261	1.63233	0.748673
NM_004721	MAP3K13	0.10261	1.63233	0.748673
NM_003618	MAP4K3	0.10261	1.63233	0.748673
NM_018401	STK32B	0.100506	1.64241	0.748673
NM_001433	ERN1	0.0984363	1.65248	0.745845
NM_003384	VRK1	0.0964009	1.66256	0.744744
NM_080836	STK35	0.0924312	1.68271	0.735715
NM_080823	SRMS	0.0904961	1.69279	0.735715
XM_055866	LMTK3	0.0885938	1.70286	0.735715
NM_005876	APEG1	0.0848859	1.72301	0.727066
NM_015092	SMG1	0.0830795	1.73309	0.719414
NM_004972	JAK2	0.0795603	1.75324	0.712426
NM_001348	DAPK3	0.0778467	1.76332	0.712426
NM_025233	COASY	0.0778467	1.76332	0.712426
NM_001018053	PFKFB2	0.0761632	1.7734	0.712426
NM_002221	ITPKB	0.0745096	1.78347	0.712426
NM_002627	PFKP	0.0728854	1.79355	0.712426
NM_145162	MAP2K5	0.069724	1.8137	0.712426
NM_201283	EGFR	0.066676	1.83385	0.712426
NM_152572	C9ORF98	0.0651936	1.84393	0.712426
NM_001320	CSNK2B	0.0651936	1.84393	0.712426
NM_005308	GRK5	0.0568601	1.90438	0.70009
NM_012395	PFTK1	0.0530378	1.93461	0.696563
NM_003161	RPS6KB1	0.0530378	1.93461	0.696563
XM_498204	LOC442313	0.0471452	1.98499	0.696563
NM_004836	EIF2AK3	0.0460353	1.99507	0.696563
NM_004197	STK19	0.0460353	1.99507	0.696563
NM_017425	SPA17	0.0428368	2.0253	0.696563
NM_198291	SRC	0.0428368	2.0253	0.696563
NM_025054	VCPIP1	0.0428368	2.0253	0.696563
NM_001008910	STK16	0.0418132	2.03537	0.696563
NM_006724	MAP3K4	0.0379237	2.07568	0.696563
NM_001002838	PRKWNK3	0.0379237	2.07568	0.696563
NM_002748	MAPK6	0.0334983	2.12606	0.696563
NM_003576	STK24	0.0310612	2.15629	0.696563
NM_006947	SRP72	0.0310612	2.15629	0.696563
NM_145025	C6ORF199	0.019405	2.33766	0.541664
NM_003236	TGFA	0.0178901	2.36789	0.522125
NM_020680	SCYL1	0.0160318	2.40819	0.485888
NM_001006665	RPS6KA1	0.0155947	2.41827	0.485888
NM_199122	TBRG4	0.0155947	2.41827	0.485888
NM_004419	DUSP5	0.00933226	2.59964	0.408546
NM_000289	PFKM	0.00211767	3.07321	0.13906
XM_375150	LOC400301	0.001979	3.09337	0.13906
NM_001024401	SBK1	0.00191284	3.10344	0.13906
NM_031464	RPS6KL1	0.00178657	3.12359	0.13906
NM_004586	RPS6KA3	0.00150367	3.17397	0.13906
NM_006871	RIPK3	0.000635947	3.4158	0.083521
NM_001006932	RPS6KA2	0.000235273	3.67778	0.037079
NM_003821	RIPK2	5.81e-05	4.02037	0.0166228
NM_005990	ST10	8.44e-06	4.45364	0.00665281
Supplementary Table S3: Observer agreement and appraisal
Inter- and intra-class correlations were calculated for all observations:
"positive", "negative" and "no data", and also after censoring "no data"
values to correct for possible overemphasis of these observations.
Observer agreement was appraised according to the criteria of Altman
et al.
Agreement
	censored	κ-value
Inter-class correlation
	No	0.89
	Yes	0.97
Intra-class correlation
observer 1	No	0.78
observer 2	No	0.88
observer 1	Yes	0.7
observer 2	Yes	0.83
Appraisal:	κ-value	Strength of agreement
	< 0.20	Poor
	0.21-0.40	Fair
	0.41-0.60	Moderate
	0.61-0.80	Good
	0.80-1.00	Very good
p < 0.001 for all inter- and intra-class correlations
Censored for "no data" values
Altman et al. 1991 Practical statistics for medical research
Supplementary Table S4: Clinical characteristics and outcome data classified according to JIP1 staining
Baseline characteristics and clinical outcome corresponding to all analysed first biopsy or resection samples present
on the tissue micro arrays. p-values were calculated using the Pearson chi-square test for categorical groups and the
independent T-test and One-way ANOVA in numerical groups.
Categorical		N total	JIP1 positive			JIP1 negative			p-value
Gender	Female	33		26			7
	Male	38		29			9
Location	Femur	41		34			7
	Humerus	6		4			2
	Tibia/Fibula	21		14			7
	Other	3		3			0
Side	Left	36		30			6
	Right	35		25			10
Relapse	No	45		37			8
	Yes	27		19			8
									0.242
Chemotherapy	Poor	36		28			8
response	Good	22		17			5
									0.964
	Huvos 1	10		7			3
	Huvos 2	26		21			5
	Huvos 3	19		15			4
	Huvos 4	3		2			1
									0.871
Survival	Alive	41		29			12
	Deceased	30		26			4
									0.112
Numerical		N total	JIP1 positive			JIP1 negative			p-value
			mean	SD	range	mean	SD	range
Age (years)
	Diagnosis	68	16.2	6.3	(5.6-44.7)	14.1	3.6	(8.4-19.9)	0.218
	Death	30	19.8	8.1	(7.0-48.0)	16.3	2.6	(14.0-19.0)	0.397
Follow-up	(months)	68	68.3	70.8	(6-258)	114.0	85.6	(3-267)	0.033
Event-free survival	(months)	36	10.6	10.4	(0-40.2)	5.3	11.9	(0-26.7)	0.314
Overall survival (years)	Alive	38	9.1	6.6	(1.7-21.6)	12.0	6.1	(2.1-22.3)	0.189
	Deceased	30	2.4	2.2	(0.5-11.9)	1.2	1.1	(0.2-2.3)	0.291
Age data missing for 3 patients

## Sheet: Blad2
Table 1: Screen results
Accession
number	Gene symbol	Gene name	p-value	t-statistic	FDR
NM_000076	CDKN1C	cyclin-dependent kinase inhibitor 1C (p57, Kip2)	6.32848e-05	-4.00022	0.0166228
NM_005456	MAPK8IP1 (JIP1)	mitogen-activated protein kinase 8 interacting protein 1	0.000100501	-3.88938	0.0197988
NM_212469	CHKA	choline kinase alpha	0.00109596	-3.26466	0.123374
NM_001319	CSNK1G2	casein kinase 1, gamma 2	0.00370884	-2.90192	0.215568
